# Supplementary material for: Structural Organization and Dynamics of Homodimeric Cytohesin Family Arf GTPase Exchange Factors in Solution and on Membranes
Source: Structure. 2019 Dec 3;27(12):1782–1797.e7. doi: 10.1016/j.str.2019.09.007 (PMC6948192; doi:10.1016/j.str.2019.09.007)
Supplement: Table S3. HDX-MS Data Table, Related to Figure 8 [file mmc2.xls]

## Sheet: Table S3
Table S3 . HDX-MS data table. Related to Figure 8
Protein	Start	End	Sequence	MaxUptake	Peptide Mass	State	Exposure in seconds	Center	Center SD	Uptake	Uptake SD	Retention time in minutes
ARNO_FL	2	23	AHHHHHHMEDGVYEPPDLTPEE	18	2614.12	Arno	0	2615.61	0.048709	0	0	7.27768
ARNO_FL	2	23	AHHHHHHMEDGVYEPPDLTPEE	18	2614.12	Arno	0.3	2617.1	0.15028	1.49401	0.157977	7.27915
ARNO_FL	2	23	AHHHHHHMEDGVYEPPDLTPEE	18	2614.12	Arno	3	2619	0.082266	3.39288	0.095605	7.27286
ARNO_FL	2	23	AHHHHHHMEDGVYEPPDLTPEE	18	2614.12	Arno	30	2620.24	0.192065	4.6338	0.198146	7.27406
ARNO_FL	2	23	AHHHHHHMEDGVYEPPDLTPEE	18	2614.12	Arno	300	2620.07	0.101284	4.46149	0.112388	7.26922
ARNO_FL	2	23	AHHHHHHMEDGVYEPPDLTPEE	18	2614.12	Arno	3000	2620.12	0.143672	4.51375	0.151705	7.27233
ARNO_FL	2	23	AHHHHHHMEDGVYEPPDLTPEE	18	2614.12	Arno + Lipid 2	0	2615.61	0.048709	0	0	7.27768
ARNO_FL	2	23	AHHHHHHMEDGVYEPPDLTPEE	18	2614.12	Arno + Lipid 2	0.3	2616.95	0.078651	1.34524	0.092513	7.27966
ARNO_FL	2	23	AHHHHHHMEDGVYEPPDLTPEE	18	2614.12	Arno + Lipid 2	3	2618.85	0.076001	3.24009	0.09027	7.26968
ARNO_FL	2	23	AHHHHHHMEDGVYEPPDLTPEE	18	2614.12	Arno + Lipid 2	30	2619.91	0.074904	4.30241	0.089349	7.27112
ARNO_FL	2	23	AHHHHHHMEDGVYEPPDLTPEE	18	2614.12	Arno + Lipid 2	300	2619.93	0.116739	4.32226	0.126494	7.25884
ARNO_FL	2	23	AHHHHHHMEDGVYEPPDLTPEE	18	2614.12	Arno + Lipid 2	3000	2620.26	0.206281	4.65831	0.211954	7.30558
ARNO_FL	24	37	RMELENIRRRKQEL	13	1871.04	Arno	0	1872.17	0.012826	0	0	6.41107
ARNO_FL	24	37	RMELENIRRRKQEL	13	1871.04	Arno	0.3	1872.33	0.020989	0.167209	0.024598	6.41221
ARNO_FL	24	37	RMELENIRRRKQEL	13	1871.04	Arno	3	1873.62	0.10908	1.45362	0.109832	6.40624
ARNO_FL	24	37	RMELENIRRRKQEL	13	1871.04	Arno	30	1877.35	0.084535	5.17801	0.085503	6.39376
ARNO_FL	24	37	RMELENIRRRKQEL	13	1871.04	Arno	300	1878.35	0.12159	6.18407	0.122264	6.38636
ARNO_FL	24	37	RMELENIRRRKQEL	13	1871.04	Arno	3000	1878.57	0.173537	6.4074	0.17401	6.38362
ARNO_FL	24	37	RMELENIRRRKQEL	13	1871.04	Arno + Lipid 2	0	1872.17	0.012826	0	0	6.41107
ARNO_FL	24	37	RMELENIRRRKQEL	13	1871.04	Arno + Lipid 2	0.3	1872.34	0.013617	0.172243	0.018706	6.41638
ARNO_FL	24	37	RMELENIRRRKQEL	13	1871.04	Arno + Lipid 2	3	1873.66	0.107359	1.48776	0.108123	6.40351
ARNO_FL	24	37	RMELENIRRRKQEL	13	1871.04	Arno + Lipid 2	30	1877.13	0.086157	4.96387	0.087106	6.38587
ARNO_FL	24	37	RMELENIRRRKQEL	13	1871.04	Arno + Lipid 2	300	1878.31	0.138278	6.14644	0.138872	6.38272
ARNO_FL	24	37	RMELENIRRRKQEL	13	1871.04	Arno + Lipid 2	3000	1878.64	0.04744	6.47577	0.049144	6.38113
ARNO_FL	28	37	ENIRRRKQEL	9	1341.77	Arno	0	1342.48	0.016649	0	0	4.63014
ARNO_FL	28	37	ENIRRRKQEL	9	1341.77	Arno	0.3	1342.59	0.005606	0.106662	0.017567	4.63207
ARNO_FL	28	37	ENIRRRKQEL	9	1341.77	Arno	3	1343.11	0.053261	0.627882	0.055802	4.63359
ARNO_FL	28	37	ENIRRRKQEL	9	1341.77	Arno	30	1345.74	0.044899	3.26335	0.047886	4.6274
ARNO_FL	28	37	ENIRRRKQEL	9	1341.77	Arno	300	1346.71	0.077203	4.23135	0.078978	4.6191
ARNO_FL	28	37	ENIRRRKQEL	9	1341.77	Arno	3000	1346.91	0.102627	4.42926	0.103969	4.6176
ARNO_FL	28	37	ENIRRRKQEL	9	1341.77	Arno + Lipid 2	0	1342.48	0.016649	0	0	4.63014
ARNO_FL	28	37	ENIRRRKQEL	9	1341.77	Arno + Lipid 2	0.3	1342.6	0.007961	0.117235	0.018454	4.63333
ARNO_FL	28	37	ENIRRRKQEL	9	1341.77	Arno + Lipid 2	3	1343.16	0.072582	0.677498	0.074467	4.62807
ARNO_FL	28	37	ENIRRRKQEL	9	1341.77	Arno + Lipid 2	30	1345.62	0.05209	3.1441	0.054686	4.62076
ARNO_FL	28	37	ENIRRRKQEL	9	1341.77	Arno + Lipid 2	300	1346.72	0.071946	4.24591	0.073847	4.61488
ARNO_FL	28	37	ENIRRRKQEL	9	1341.77	Arno + Lipid 2	3000	1346.98	0.062026	4.49913	0.064221	4.60962
ARNO_FL	28	38	ENIRRRKQELL	10	1454.86	Arno	0	1455.68	0.002556	0	0	5.71889
ARNO_FL	28	38	ENIRRRKQELL	10	1454.86	Arno	0.3	1455.78	0.009882	0.097256	0.010207	5.71664
ARNO_FL	28	38	ENIRRRKQELL	10	1454.86	Arno	3	1456.27	0.054068	0.593969	0.054129	5.71031
ARNO_FL	28	38	ENIRRRKQELL	10	1454.86	Arno	30	1459.12	0.028222	3.43704	0.028338	5.70472
ARNO_FL	28	38	ENIRRRKQELL	10	1454.86	Arno	300	1460.37	0.08195	4.69274	0.08199	5.69308
ARNO_FL	28	38	ENIRRRKQELL	10	1454.86	Arno	3000	1460.7	0.105925	5.0235	0.105955	5.68967
ARNO_FL	28	38	ENIRRRKQELL	10	1454.86	Arno + Lipid 2	0	1455.68	0.002556	0	0	5.71889
ARNO_FL	28	38	ENIRRRKQELL	10	1454.86	Arno + Lipid 2	0.3	1455.78	0.005283	0.101499	0.005869	5.71552
ARNO_FL	28	38	ENIRRRKQELL	10	1454.86	Arno + Lipid 2	3	1456.34	0.057533	0.657149	0.05759	5.70912
ARNO_FL	28	38	ENIRRRKQELL	10	1454.86	Arno + Lipid 2	30	1459.01	0.072703	3.333	0.072748	5.69759
ARNO_FL	28	38	ENIRRRKQELL	10	1454.86	Arno + Lipid 2	300	1460.34	0.026779	4.66115	0.0269	5.68757
ARNO_FL	28	38	ENIRRRKQELL	10	1454.86	Arno + Lipid 2	3000	1460.76	0.033743	5.08584	0.03384	5.68475
ARNO_FL	38	50	LVEIQRLREELSE	12	1613.89	Arno	0	1614.9	0.014429	0	0	9.87504
ARNO_FL	38	50	LVEIQRLREELSE	12	1613.89	Arno	0.3	1614.97	0.013946	0.068038	0.020067	9.88888
ARNO_FL	38	50	LVEIQRLREELSE	12	1613.89	Arno	3	1615.47	0.047818	0.566384	0.049947	9.88897
ARNO_FL	38	50	LVEIQRLREELSE	12	1613.89	Arno	30	1618.47	0.064952	3.56281	0.066535	9.86296
ARNO_FL	38	50	LVEIQRLREELSE	12	1613.89	Arno	300	1620.35	0.162907	5.44921	0.163545	9.84709
ARNO_FL	38	50	LVEIQRLREELSE	12	1613.89	Arno	3000	1621.71	0.172656	6.80788	0.173258	9.83295
ARNO_FL	38	50	LVEIQRLREELSE	12	1613.89	Arno + Lipid 2	0	1614.9	0.014429	0	0	9.87504
ARNO_FL	38	50	LVEIQRLREELSE	12	1613.89	Arno + Lipid 2	0.3	1614.99	0.019396	0.088924	0.024174	9.8881
ARNO_FL	38	50	LVEIQRLREELSE	12	1613.89	Arno + Lipid 2	3	1615.43	0.055204	0.531905	0.057059	9.88687
ARNO_FL	38	50	LVEIQRLREELSE	12	1613.89	Arno + Lipid 2	30	1618.39	0.066894	3.48746	0.068432	9.86372
ARNO_FL	38	50	LVEIQRLREELSE	12	1613.89	Arno + Lipid 2	300	1620.34	0.240714	5.43888	0.241146	9.83775
ARNO_FL	38	50	LVEIQRLREELSE	12	1613.89	Arno + Lipid 2	3000	1621.81	0.091199	6.90792	0.092334	9.8233
ARNO_FL	38	51	LVEIQRLREELSEA	13	1684.92	Arno	0	1685.89	0.014985	0	0	10.35
ARNO_FL	38	51	LVEIQRLREELSEA	13	1684.92	Arno	0.3	1686.01	0.015424	0.123042	0.021504	10.365
ARNO_FL	38	51	LVEIQRLREELSEA	13	1684.92	Arno	3	1686.6	0.184168	0.715143	0.184777	10.3672
ARNO_FL	38	51	LVEIQRLREELSEA	13	1684.92	Arno	30	1690.33	0.143121	4.44351	0.143903	10.3384
ARNO_FL	38	51	LVEIQRLREELSEA	13	1684.92	Arno	300	1692.9	0.123859	7.01463	0.124762	10.3226
ARNO_FL	38	51	LVEIQRLREELSEA	13	1684.92	Arno	3000	1694.43	0.127798	8.54503	0.128674	10.3066
ARNO_FL	38	51	LVEIQRLREELSEA	13	1684.92	Arno + Lipid 2	0	1685.89	0.014985	0	0	10.35
ARNO_FL	38	51	LVEIQRLREELSEA	13	1684.92	Arno + Lipid 2	0.3	1686.04	0.041482	0.146563	0.044106	10.3652
ARNO_FL	38	51	LVEIQRLREELSEA	13	1684.92	Arno + Lipid 2	3	1686.62	0.210576	0.734351	0.211108	10.3635
ARNO_FL	38	51	LVEIQRLREELSEA	13	1684.92	Arno + Lipid 2	30	1690.54	0.178312	4.65064	0.17894	10.3371
ARNO_FL	38	51	LVEIQRLREELSEA	13	1684.92	Arno + Lipid 2	300	1692.95	0.25765	7.06258	0.258086	10.3116
ARNO_FL	38	51	LVEIQRLREELSEA	13	1684.92	Arno + Lipid 2	3000	1694.57	0.220214	8.67858	0.220723	10.2978
ARNO_FL	49	58	SEAMSEVEGL	9	1051.46	Arno	0	1052.22	0.053582	0	0	9.69827
ARNO_FL	49	58	SEAMSEVEGL	9	1051.46	Arno	0.3	1052.34	0.011405	0.122478	0.054782	9.70957
ARNO_FL	49	58	SEAMSEVEGL	9	1051.46	Arno	3	1053.58	0.115165	1.35481	0.12702	9.70991
ARNO_FL	49	58	SEAMSEVEGL	9	1051.46	Arno	30	1056.14	0.112895	3.92184	0.124965	9.69622
ARNO_FL	49	58	SEAMSEVEGL	9	1051.46	Arno	300	1057.24	0.117369	5.01572	0.129021	9.6922
ARNO_FL	49	58	SEAMSEVEGL	9	1051.46	Arno	3000	1057.31	0.103301	5.08894	0.116371	9.68856
ARNO_FL	49	58	SEAMSEVEGL	9	1051.46	Arno + Lipid 2	0	1052.22	0.053582	0	0	9.69827
ARNO_FL	49	58	SEAMSEVEGL	9	1051.46	Arno + Lipid 2	0.3	1052.41	0.053017	0.184111	0.075378	9.71115
ARNO_FL	49	58	SEAMSEVEGL	9	1051.46	Arno + Lipid 2	3	1053.53	0.280212	1.31205	0.285289	9.70558
ARNO_FL	49	58	SEAMSEVEGL	9	1051.46	Arno + Lipid 2	30	1056.07	0.244522	3.84504	0.250324	9.69346
ARNO_FL	49	58	SEAMSEVEGL	9	1051.46	Arno + Lipid 2	300	1057.18	0.101632	4.95853	0.114891	9.68481
ARNO_FL	49	58	SEAMSEVEGL	9	1051.46	Arno + Lipid 2	3000	1057.33	0.032798	5.11302	0.062823	9.68436
ARNO_FL	55	75	VEGLEANEGSKTLQRNRKMAM	20	2362.2	Arno	0	2363.68	0.007753	0	0	6.69428
ARNO_FL	55	75	VEGLEANEGSKTLQRNRKMAM	20	2362.2	Arno	0.3	2368.06	0.218421	4.38013	0.218558	6.68614
ARNO_FL	55	75	VEGLEANEGSKTLQRNRKMAM	20	2362.2	Arno	3	2370.79	0.173264	7.11629	0.173438	6.68328
ARNO_FL	55	75	VEGLEANEGSKTLQRNRKMAM	20	2362.2	Arno	30	2372.59	0.261877	8.91215	0.261992	6.67964
ARNO_FL	55	75	VEGLEANEGSKTLQRNRKMAM	20	2362.2	Arno	300	2372.63	0.24079	8.95158	0.240915	6.67702
ARNO_FL	55	75	VEGLEANEGSKTLQRNRKMAM	20	2362.2	Arno	3000	2372.87	0.118327	9.19244	0.11858	6.67597
ARNO_FL	55	75	VEGLEANEGSKTLQRNRKMAM	20	2362.2	Arno + Lipid 2	0	2363.68	0.007753	0	0	6.69428
ARNO_FL	55	75	VEGLEANEGSKTLQRNRKMAM	20	2362.2	Arno + Lipid 2	0.3	2367.82	0.19943	4.14738	0.19958	6.689
ARNO_FL	55	75	VEGLEANEGSKTLQRNRKMAM	20	2362.2	Arno + Lipid 2	3	2370.77	0.245181	7.09117	0.245304	6.67832
ARNO_FL	55	75	VEGLEANEGSKTLQRNRKMAM	20	2362.2	Arno + Lipid 2	30	2372.23	0.031576	8.54863	0.032514	6.67457
ARNO_FL	55	75	VEGLEANEGSKTLQRNRKMAM	20	2362.2	Arno + Lipid 2	300	2372.5	0.100401	8.82293	0.100699	6.67332
ARNO_FL	55	75	VEGLEANEGSKTLQRNRKMAM	20	2362.2	Arno + Lipid 2	3000	2372.83	0.062469	9.15032	0.062948	6.67098
ARNO_FL	59	75	EANEGSKTLQRNRKMAM	16	1963.98	Arno	0	1965.25	0.01377	0	0	5.40355
ARNO_FL	59	75	EANEGSKTLQRNRKMAM	16	1963.98	Arno	0.3	1969	0.219585	3.74601	0.220016	5.39264
ARNO_FL	59	75	EANEGSKTLQRNRKMAM	16	1963.98	Arno	3	1970.83	0.069326	5.57459	0.07068	5.39353
ARNO_FL	59	75	EANEGSKTLQRNRKMAM	16	1963.98	Arno	30	1972.36	0.211166	7.10829	0.211615	5.38778
ARNO_FL	59	75	EANEGSKTLQRNRKMAM	16	1963.98	Arno	300	1972.61	0.130302	7.35883	0.131028	5.38151
ARNO_FL	59	75	EANEGSKTLQRNRKMAM	16	1963.98	Arno	3000	1972.64	0.179173	7.39098	0.179702	5.37885
ARNO_FL	59	75	EANEGSKTLQRNRKMAM	16	1963.98	Arno + Lipid 2	0	1965.25	0.01377	0	0	5.40355
ARNO_FL	59	75	EANEGSKTLQRNRKMAM	16	1963.98	Arno + Lipid 2	0.3	1968.73	0.169626	3.47553	0.170184	5.39749
ARNO_FL	59	75	EANEGSKTLQRNRKMAM	16	1963.98	Arno + Lipid 2	3	1970.81	0.083131	5.56082	0.084263	5.38557
ARNO_FL	59	75	EANEGSKTLQRNRKMAM	16	1963.98	Arno + Lipid 2	30	1972.17	0.257856	6.9184	0.258223	5.38055
ARNO_FL	59	75	EANEGSKTLQRNRKMAM	16	1963.98	Arno + Lipid 2	300	1972.5	0.067117	7.25033	0.068515	5.37905
ARNO_FL	59	75	EANEGSKTLQRNRKMAM	16	1963.98	Arno + Lipid 2	3000	1972.83	0.073512	7.57503	0.074791	5.37618
ARNO_FL	61	75	NEGSKTLQRNRKMAM	14	1763.9	Arno	0	1765.06	0.005252	0	0	5.16953
ARNO_FL	61	75	NEGSKTLQRNRKMAM	14	1763.9	Arno	0.3	1768.43	0.173803	3.37266	0.173883	5.16071
ARNO_FL	61	75	NEGSKTLQRNRKMAM	14	1763.9	Arno	3	1770.29	0.099016	5.2301	0.099155	5.16039
ARNO_FL	61	75	NEGSKTLQRNRKMAM	14	1763.9	Arno	30	1771.35	0.11127	6.29683	0.111394	5.15553
ARNO_FL	61	75	NEGSKTLQRNRKMAM	14	1763.9	Arno	300	1771.48	0.044199	6.42071	0.04451	5.14907
ARNO_FL	61	75	NEGSKTLQRNRKMAM	14	1763.9	Arno	3000	1771.51	0.013645	6.4497	0.014621	5.14765
ARNO_FL	61	75	NEGSKTLQRNRKMAM	14	1763.9	Arno + Lipid 2	0	1765.06	0.005252	0	0	5.16953
ARNO_FL	61	75	NEGSKTLQRNRKMAM	14	1763.9	Arno + Lipid 2	0.3	1768.17	0.155095	3.11763	0.155184	5.16444
ARNO_FL	61	75	NEGSKTLQRNRKMAM	14	1763.9	Arno + Lipid 2	3	1770.23	0.081264	5.17521	0.081434	5.15275
ARNO_FL	61	75	NEGSKTLQRNRKMAM	14	1763.9	Arno + Lipid 2	30	1771.18	0.07646	6.12585	0.076641	5.14851
ARNO_FL	61	75	NEGSKTLQRNRKMAM	14	1763.9	Arno + Lipid 2	300	1771.33	0.056746	6.27323	0.056989	5.14606
ARNO_FL	61	75	NEGSKTLQRNRKMAM	14	1763.9	Arno + Lipid 2	3000	1771.46	0.052074	6.40686	0.052338	5.14279
ARNO_FL	76	90	GRKKFNMDPKKGIQF	13	1793.98	Arno	0	1795.08	0.011591	0	0	7.3698
ARNO_FL	76	90	GRKKFNMDPKKGIQF	13	1793.98	Arno	0.3	1795.94	0.054289	0.854668	0.055512	7.37418
ARNO_FL	76	90	GRKKFNMDPKKGIQF	13	1793.98	Arno	3	1796.11	0.057045	1.03349	0.05821	7.37326
ARNO_FL	76	90	GRKKFNMDPKKGIQF	13	1793.98	Arno	30	1796.42	0.071289	1.34388	0.072226	7.372
ARNO_FL	76	90	GRKKFNMDPKKGIQF	13	1793.98	Arno	300	1797.54	0.054577	2.46356	0.055794	7.36706
ARNO_FL	76	90	GRKKFNMDPKKGIQF	13	1793.98	Arno	3000	1799.48	0.071935	4.3994	0.072863	7.36285
ARNO_FL	76	90	GRKKFNMDPKKGIQF	13	1793.98	Arno + Lipid 2	0	1795.08	0.011591	0	0	7.3698
ARNO_FL	76	90	GRKKFNMDPKKGIQF	13	1793.98	Arno + Lipid 2	0.3	1795.9	0.082557	0.820691	0.083366	7.37444
ARNO_FL	76	90	GRKKFNMDPKKGIQF	13	1793.98	Arno + Lipid 2	3	1796.14	0.057173	1.06338	0.058336	7.37034
ARNO_FL	76	90	GRKKFNMDPKKGIQF	13	1793.98	Arno + Lipid 2	30	1796.3	0.135845	1.21988	0.136339	7.36676
ARNO_FL	76	90	GRKKFNMDPKKGIQF	13	1793.98	Arno + Lipid 2	300	1797.55	0.053812	2.46804	0.055046	7.3622
ARNO_FL	76	90	GRKKFNMDPKKGIQF	13	1793.98	Arno + Lipid 2	3000	1799.45	0.083268	4.36561	0.084071	7.35731
ARNO_FL	94	103	NELLQNTPEE	8	1186.56	Arno	0	1187.39	0.148148	0	0	8.13785
ARNO_FL	94	103	NELLQNTPEE	8	1186.56	Arno	0.3	1187.99	0.032324	0.603359	0.151633	8.14731
ARNO_FL	94	103	NELLQNTPEE	8	1186.56	Arno	3	1188.45	0.046263	1.06376	0.155203	8.15113
ARNO_FL	94	103	NELLQNTPEE	8	1186.56	Arno	30	1189.1	0.126849	1.71164	0.195035	8.14863
ARNO_FL	94	103	NELLQNTPEE	8	1186.56	Arno	300	1189.67	0.0418	2.28686	0.153932	8.14526
ARNO_FL	94	103	NELLQNTPEE	8	1186.56	Arno	3000	1190.07	0.037766	2.6843	0.152886	8.14474
ARNO_FL	94	103	NELLQNTPEE	8	1186.56	Arno + Lipid 2	0	1187.39	0.148148	0	0	8.13785
ARNO_FL	94	103	NELLQNTPEE	8	1186.56	Arno + Lipid 2	0.3	1187.84	0.009384	0.458197	0.148445	8.14912
ARNO_FL	94	103	NELLQNTPEE	8	1186.56	Arno + Lipid 2	3	1188.19	0.024691	0.807186	0.150191	8.14708
ARNO_FL	94	103	NELLQNTPEE	8	1186.56	Arno + Lipid 2	30	1188.8	0.080792	1.41122	0.168746	8.14548
ARNO_FL	94	103	NELLQNTPEE	8	1186.56	Arno + Lipid 2	300	1189.52	0.006985	2.13219	0.148313	8.1406
ARNO_FL	94	103	NELLQNTPEE	8	1186.56	Arno + Lipid 2	3000	1190.04	0.069592	2.6505	0.163679	8.1384
ARNO_FL	97	103	LQNTPEE	5	830.389	Arno	0	830.754	0.005563	0	0	5.4538
ARNO_FL	97	103	LQNTPEE	5	830.389	Arno	0.3	831.112	0.017052	0.358708	0.017937	5.45827
ARNO_FL	97	103	LQNTPEE	5	830.389	Arno	3	831.29	0.013827	0.536033	0.014904	5.46539
ARNO_FL	97	103	LQNTPEE	5	830.389	Arno	30	831.93	0.004776	1.17616	0.007332	5.46304
ARNO_FL	97	103	LQNTPEE	5	830.389	Arno	300	832.309	0.00677	1.5552	0.008762	5.45764
ARNO_FL	97	103	LQNTPEE	5	830.389	Arno	3000	832.707	0.0129	1.95363	0.014048	5.45625
ARNO_FL	97	103	LQNTPEE	5	830.389	Arno + Lipid 2	0	830.754	0.005563	0	0	5.4538
ARNO_FL	97	103	LQNTPEE	5	830.389	Arno + Lipid 2	0.3	831.105	0.024423	0.351186	0.025049	5.46244
ARNO_FL	97	103	LQNTPEE	5	830.389	Arno + Lipid 2	3	831.316	0.011361	0.562353	0.01265	5.45753
ARNO_FL	97	103	LQNTPEE	5	830.389	Arno + Lipid 2	30	831.881	0.068894	1.12756	0.069118	5.45538
ARNO_FL	97	103	LQNTPEE	5	830.389	Arno + Lipid 2	300	832.302	0.000983	1.54855	0.005649	5.45275
ARNO_FL	97	103	LQNTPEE	5	830.389	Arno + Lipid 2	3000	832.709	0.013453	1.95531	0.014558	5.45051
ARNO_FL	97	107	LQNTPEEIARF	9	1317.68	Arno	0	1318.56	0.033006	0	0	9.3193
ARNO_FL	97	107	LQNTPEEIARF	9	1317.68	Arno	0.3	1318.72	0.015919	0.162227	0.036645	9.32922
ARNO_FL	97	107	LQNTPEEIARF	9	1317.68	Arno	3	1318.82	0.011458	0.256288	0.034939	9.33403
ARNO_FL	97	107	LQNTPEEIARF	9	1317.68	Arno	30	1319.05	0.019467	0.490265	0.03832	9.33336
ARNO_FL	97	107	LQNTPEEIARF	9	1317.68	Arno	300	1319.65	0.046838	1.09186	0.0573	9.33121
ARNO_FL	97	107	LQNTPEEIARF	9	1317.68	Arno	3000	1319.88	0.028131	1.31924	0.043368	9.33024
ARNO_FL	97	107	LQNTPEEIARF	9	1317.68	Arno + Lipid 2	0	1318.56	0.033006	0	0	9.3193
ARNO_FL	97	107	LQNTPEEIARF	9	1317.68	Arno + Lipid 2	0.3	1318.73	0.020012	0.17355	0.038599	9.32932
ARNO_FL	97	107	LQNTPEEIARF	9	1317.68	Arno + Lipid 2	3	1318.83	0.017743	0.268905	0.037473	9.33086
ARNO_FL	97	107	LQNTPEEIARF	9	1317.68	Arno + Lipid 2	30	1319	0.055129	0.439342	0.064254	9.3331
ARNO_FL	97	107	LQNTPEEIARF	9	1317.68	Arno + Lipid 2	300	1319.64	0.062187	1.07932	0.070404	9.31753
ARNO_FL	97	107	LQNTPEEIARF	9	1317.68	Arno + Lipid 2	3000	1319.9	0.004945	1.34035	0.033375	9.32105
ARNO_FL	104	121	IARFLYKGEGLNKTAIGD	17	1966.08	Arno	0	1967.33	0.018766	0	0	8.07084
ARNO_FL	104	121	IARFLYKGEGLNKTAIGD	17	1966.08	Arno	0.3	1968.65	0.161881	1.32535	0.162965	8.07873
ARNO_FL	104	121	IARFLYKGEGLNKTAIGD	17	1966.08	Arno	3	1969.55	0.120747	2.22223	0.122197	8.08126
ARNO_FL	104	121	IARFLYKGEGLNKTAIGD	17	1966.08	Arno	30	1970.19	0.075827	2.8613	0.078115	8.07876
ARNO_FL	104	121	IARFLYKGEGLNKTAIGD	17	1966.08	Arno	300	1971.22	0.11011	3.8893	0.111698	8.07797
ARNO_FL	104	121	IARFLYKGEGLNKTAIGD	17	1966.08	Arno	3000	1972.13	0.05579	4.80307	0.058861	8.0772
ARNO_FL	104	121	IARFLYKGEGLNKTAIGD	17	1966.08	Arno + Lipid 2	0	1967.33	0.018766	0	0	8.07084
ARNO_FL	104	121	IARFLYKGEGLNKTAIGD	17	1966.08	Arno + Lipid 2	0.3	1968.7	0.20253	1.36955	0.203397	8.08032
ARNO_FL	104	121	IARFLYKGEGLNKTAIGD	17	1966.08	Arno + Lipid 2	3	1969.49	0.100893	2.16356	0.102623	8.07818
ARNO_FL	104	121	IARFLYKGEGLNKTAIGD	17	1966.08	Arno + Lipid 2	30	1970.14	0.061769	2.8129	0.064557	8.07691
ARNO_FL	104	121	IARFLYKGEGLNKTAIGD	17	1966.08	Arno + Lipid 2	300	1971.43	0.11804	4.09833	0.119522	8.07253
ARNO_FL	104	121	IARFLYKGEGLNKTAIGD	17	1966.08	Arno + Lipid 2	3000	1972.3	0.095153	4.97555	0.096986	8.07327
ARNO_FL	108	115	LYKGEGLN	7	893.473	Arno	0	894.072	0.015987	0	0	6.37983
ARNO_FL	108	115	LYKGEGLN	7	893.473	Arno	0.3	894.878	0.018824	0.805378	0.024696	6.38137
ARNO_FL	108	115	LYKGEGLN	7	893.473	Arno	3	895.253	0.026748	1.18097	0.031162	6.38709
ARNO_FL	108	115	LYKGEGLN	7	893.473	Arno	30	895.882	0.023115	1.81002	0.028105	6.38235
ARNO_FL	108	115	LYKGEGLN	7	893.473	Arno	300	896.556	0.032725	2.48397	0.036421	6.3764
ARNO_FL	108	115	LYKGEGLN	7	893.473	Arno	3000	897.146	0.058896	3.07338	0.061027	6.37628
ARNO_FL	108	115	LYKGEGLN	7	893.473	Arno + Lipid 2	0	894.072	0.015987	0	0	6.37983
ARNO_FL	108	115	LYKGEGLN	7	893.473	Arno + Lipid 2	0.3	894.89	0.038026	0.817516	0.04125	6.38428
ARNO_FL	108	115	LYKGEGLN	7	893.473	Arno + Lipid 2	3	895.278	0.02207	1.20584	0.027252	6.37993
ARNO_FL	108	115	LYKGEGLN	7	893.473	Arno + Lipid 2	30	895.803	0.092734	1.73048	0.094102	6.37654
ARNO_FL	108	115	LYKGEGLN	7	893.473	Arno + Lipid 2	300	896.565	0.020278	2.49269	0.025822	6.37207
ARNO_FL	108	115	LYKGEGLN	7	893.473	Arno + Lipid 2	3000	897.126	0.014872	3.05372	0.021834	6.37024
ARNO_FL	108	121	LYKGEGLNKTAIGD	13	1478.78	Arno	0	1479.58	0.010538	0	0	6.83186
ARNO_FL	108	121	LYKGEGLNKTAIGD	13	1478.78	Arno	0.3	1481.22	0.056464	1.63553	0.057439	6.83728
ARNO_FL	108	121	LYKGEGLNKTAIGD	13	1478.78	Arno	3	1482.11	0.046204	2.52534	0.04739	6.83882
ARNO_FL	108	121	LYKGEGLNKTAIGD	13	1478.78	Arno	30	1482.8	0.027153	3.22166	0.029127	6.83666
ARNO_FL	108	121	LYKGEGLNKTAIGD	13	1478.78	Arno	300	1483.83	0.012031	4.24623	0.015994	6.83357
ARNO_FL	108	121	LYKGEGLNKTAIGD	13	1478.78	Arno	3000	1484.48	0.036206	4.89761	0.037709	6.83263
ARNO_FL	108	121	LYKGEGLNKTAIGD	13	1478.78	Arno + Lipid 2	0	1479.58	0.010538	0	0	6.83186
ARNO_FL	108	121	LYKGEGLNKTAIGD	13	1478.78	Arno + Lipid 2	0.3	1481.15	0.083761	1.57137	0.084421	6.83825
ARNO_FL	108	121	LYKGEGLNKTAIGD	13	1478.78	Arno + Lipid 2	3	1482.14	0.029341	2.56206	0.031176	6.83566
ARNO_FL	108	121	LYKGEGLNKTAIGD	13	1478.78	Arno + Lipid 2	30	1482.65	0.190623	3.06565	0.190914	6.83301
ARNO_FL	108	121	LYKGEGLNKTAIGD	13	1478.78	Arno + Lipid 2	300	1483.83	0.023219	4.24935	0.025498	6.82662
ARNO_FL	108	121	LYKGEGLNKTAIGD	13	1478.78	Arno + Lipid 2	3000	1484.52	0.04453	4.9331	0.04576	6.82559
ARNO_FL	108	122	LYKGEGLNKTAIGDY	14	1641.85	Arno	0	1642.85	0.077436	0	0	8.07531
ARNO_FL	108	122	LYKGEGLNKTAIGDY	14	1641.85	Arno	0.3	1644.47	0.07181	1.62034	0.105608	8.07894
ARNO_FL	108	122	LYKGEGLNKTAIGDY	14	1641.85	Arno	3	1645.18	0.119708	2.33551	0.142571	8.08487
ARNO_FL	108	122	LYKGEGLNKTAIGDY	14	1641.85	Arno	30	1645.99	0.031023	3.13999	0.083419	8.08248
ARNO_FL	108	122	LYKGEGLNKTAIGDY	14	1641.85	Arno	300	1646.89	0.045006	4.03868	0.089565	8.07941
ARNO_FL	108	122	LYKGEGLNKTAIGDY	14	1641.85	Arno	3000	1647.62	0.137639	4.77605	0.157927	8.07691
ARNO_FL	108	122	LYKGEGLNKTAIGDY	14	1641.85	Arno + Lipid 2	0	1642.85	0.077436	0	0	8.07531
ARNO_FL	108	122	LYKGEGLNKTAIGDY	14	1641.85	Arno + Lipid 2	0.3	1644.4	0.071401	1.55496	0.105331	8.08336
ARNO_FL	108	122	LYKGEGLNKTAIGDY	14	1641.85	Arno + Lipid 2	3	1645.33	0.084135	2.47944	0.114346	8.07851
ARNO_FL	108	122	LYKGEGLNKTAIGDY	14	1641.85	Arno + Lipid 2	30	1645.77	0.152034	2.91772	0.170619	8.07805
ARNO_FL	108	122	LYKGEGLNKTAIGDY	14	1641.85	Arno + Lipid 2	300	1647.04	0.03811	4.19596	0.086306	8.07461
ARNO_FL	108	122	LYKGEGLNKTAIGDY	14	1641.85	Arno + Lipid 2	3000	1647.49	0.066399	4.64245	0.102006	8.07184
ARNO_FL	108	127	LYKGEGLNKTAIGDYLGERE	19	2226.14	Arno	0	2227.88	0.039857	0	0	8.90966
ARNO_FL	108	127	LYKGEGLNKTAIGDYLGERE	19	2226.14	Arno	0.3	2229.92	0.179019	2.03825	0.183402	8.91583
ARNO_FL	108	127	LYKGEGLNKTAIGDYLGERE	19	2226.14	Arno	3	2231.07	0.050577	3.19523	0.064394	8.91778
ARNO_FL	108	127	LYKGEGLNKTAIGDYLGERE	19	2226.14	Arno	30	2231.61	0.035333	3.73282	0.053263	8.91718
ARNO_FL	108	127	LYKGEGLNKTAIGDYLGERE	19	2226.14	Arno	300	2232.75	0.103281	4.87066	0.110705	8.91214
ARNO_FL	108	127	LYKGEGLNKTAIGDYLGERE	19	2226.14	Arno	3000	2233.48	0.061749	5.59962	0.073495	8.90913
ARNO_FL	108	127	LYKGEGLNKTAIGDYLGERE	19	2226.14	Arno + Lipid 2	0	2227.88	0.039857	0	0	8.90966
ARNO_FL	108	127	LYKGEGLNKTAIGDYLGERE	19	2226.14	Arno + Lipid 2	0.3	2229.62	0.095842	1.74037	0.103799	8.91536
ARNO_FL	108	127	LYKGEGLNKTAIGDYLGERE	19	2226.14	Arno + Lipid 2	3	2230.9	0.189381	3.02025	0.19353	8.91449
ARNO_FL	108	127	LYKGEGLNKTAIGDYLGERE	19	2226.14	Arno + Lipid 2	30	2231.49	0.156538	3.60822	0.161532	8.9142
ARNO_FL	108	127	LYKGEGLNKTAIGDYLGERE	19	2226.14	Arno + Lipid 2	300	2232.77	0.026554	4.88769	0.047892	8.90551
ARNO_FL	108	127	LYKGEGLNKTAIGDYLGERE	19	2226.14	Arno + Lipid 2	3000	2233.57	0.098004	5.68548	0.105799	8.90345
ARNO_FL	108	129	LYKGEGLNKTAIGDYLGEREEL	21	2468.27	Arno	0	2469.74	0.026153	0	0	9.59928
ARNO_FL	108	129	LYKGEGLNKTAIGDYLGEREEL	21	2468.27	Arno	0.3	2472.23	0.166947	2.49423	0.168983	9.60599
ARNO_FL	108	129	LYKGEGLNKTAIGDYLGEREEL	21	2468.27	Arno	3	2473.67	0.092124	3.92756	0.095765	9.60962
ARNO_FL	108	129	LYKGEGLNKTAIGDYLGEREEL	21	2468.27	Arno	30	2474.52	0.064039	4.78493	0.069174	9.60872
ARNO_FL	108	129	LYKGEGLNKTAIGDYLGEREEL	21	2468.27	Arno	300	2475.66	0.046434	5.92185	0.053293	9.60913
ARNO_FL	108	129	LYKGEGLNKTAIGDYLGEREEL	21	2468.27	Arno	3000	2476.29	0.067075	6.55543	0.071994	9.606
ARNO_FL	108	129	LYKGEGLNKTAIGDYLGEREEL	21	2468.27	Arno + Lipid 2	0	2469.74	0.026153	0	0	9.59928
ARNO_FL	108	129	LYKGEGLNKTAIGDYLGEREEL	21	2468.27	Arno + Lipid 2	0.3	2471.99	0.18627	2.25454	0.188097	9.60791
ARNO_FL	108	129	LYKGEGLNKTAIGDYLGEREEL	21	2468.27	Arno + Lipid 2	3	2473.7	0.043172	3.95817	0.050476	9.60682
ARNO_FL	108	129	LYKGEGLNKTAIGDYLGEREEL	21	2468.27	Arno + Lipid 2	30	2474.16	0.275022	4.42666	0.276262	9.60897
ARNO_FL	108	129	LYKGEGLNKTAIGDYLGEREEL	21	2468.27	Arno + Lipid 2	300	2475.62	0.049089	5.8826	0.055622	9.5993
ARNO_FL	108	129	LYKGEGLNKTAIGDYLGEREEL	21	2468.27	Arno + Lipid 2	3000	2476.29	0.019579	6.55391	0.03267	9.5979
ARNO_FL	124	135	GEREELNLAVLH	11	1379.73	Arno	0	1380.49	0.012004	0	0	4.6297
ARNO_FL	124	135	GEREELNLAVLH	11	1379.73	Arno	0.3	1380.64	0.030498	0.151339	0.032776	4.63354
ARNO_FL	124	135	GEREELNLAVLH	11	1379.73	Arno	3	1381.35	0.417765	0.86277	0.417938	4.63735
ARNO_FL	124	135	GEREELNLAVLH	11	1379.73	Arno	30	1383.65	0.215195	3.16205	0.21553	4.62871
ARNO_FL	124	135	GEREELNLAVLH	11	1379.73	Arno	300	1384.54	0.066139	4.05157	0.06722	4.62261
ARNO_FL	124	135	GEREELNLAVLH	11	1379.73	Arno	3000	1384.36	0.127127	3.87495	0.127692	4.61896
ARNO_FL	124	135	GEREELNLAVLH	11	1379.73	Arno + Lipid 2	0	1380.49	0.012004	0	0	4.6297
ARNO_FL	124	135	GEREELNLAVLH	11	1379.73	Arno + Lipid 2	0.3	1380.65	0.065295	0.158889	0.06639	4.63536
ARNO_FL	124	135	GEREELNLAVLH	11	1379.73	Arno + Lipid 2	3	1381.16	0.153619	0.670793	0.154087	4.63208
ARNO_FL	124	135	GEREELNLAVLH	11	1379.73	Arno + Lipid 2	30	1383.53	0.099631	3.04483	0.100352	4.62211
ARNO_FL	124	135	GEREELNLAVLH	11	1379.73	Arno + Lipid 2	300	1384.33	0.096215	3.84035	0.096961	4.61613
ARNO_FL	124	135	GEREELNLAVLH	11	1379.73	Arno + Lipid 2	3000	1384.49	0.157945	4.00556	0.158401	4.61299
ARNO_FL	149	158	VQALRQFLWS	9	1247.69	Arno	0	1248.41	0.013551	0	0	11.2671
ARNO_FL	149	158	VQALRQFLWS	9	1247.69	Arno	0.3	1248.55	0.005456	0.141372	0.014609	11.2808
ARNO_FL	149	158	VQALRQFLWS	9	1247.69	Arno	3	1248.59	0.025534	0.177844	0.028908	11.288
ARNO_FL	149	158	VQALRQFLWS	9	1247.69	Arno	30	1248.68	0.007151	0.270211	0.015323	11.2882
ARNO_FL	149	158	VQALRQFLWS	9	1247.69	Arno	300	1249.01	0.01505	0.604384	0.020252	11.2891
ARNO_FL	149	158	VQALRQFLWS	9	1247.69	Arno	3000	1249.76	0.02923	1.34653	0.032218	11.2871
ARNO_FL	149	158	VQALRQFLWS	9	1247.69	Arno + Lipid 2	0	1248.41	0.013551	0	0	11.2671
ARNO_FL	149	158	VQALRQFLWS	9	1247.69	Arno + Lipid 2	0.3	1248.54	0.044629	0.12972	0.046641	11.2818
ARNO_FL	149	158	VQALRQFLWS	9	1247.69	Arno + Lipid 2	3	1248.63	0.037956	0.222353	0.040302	11.2842
ARNO_FL	149	158	VQALRQFLWS	9	1247.69	Arno + Lipid 2	30	1248.71	0.025069	0.295441	0.028497	11.2895
ARNO_FL	149	158	VQALRQFLWS	9	1247.69	Arno + Lipid 2	300	1249.02	0.008881	0.610271	0.016202	11.2771
ARNO_FL	149	158	VQALRQFLWS	9	1247.69	Arno + Lipid 2	3000	1249.79	0.02477	1.37861	0.028235	11.2747
ARNO_FL	151	158	ALRQFLWS	7	1020.56	Arno	0	1021.15	0.005262	0	0	11.0364
ARNO_FL	151	158	ALRQFLWS	7	1020.56	Arno	0.3	1021.24	0.014982	0.086591	0.015879	11.0509
ARNO_FL	151	158	ALRQFLWS	7	1020.56	Arno	3	1021.28	0.006259	0.131814	0.008176	11.0576
ARNO_FL	151	158	ALRQFLWS	7	1020.56	Arno	30	1021.35	0.010096	0.201129	0.011385	11.0547
ARNO_FL	151	158	ALRQFLWS	7	1020.56	Arno	300	1021.75	0.017569	0.600422	0.018339	11.0596
ARNO_FL	151	158	ALRQFLWS	7	1020.56	Arno	3000	1022.47	0.011853	1.31681	0.012968	11.0552
ARNO_FL	151	158	ALRQFLWS	7	1020.56	Arno + Lipid 2	0	1021.15	0.005262	0	0	11.0364
ARNO_FL	151	158	ALRQFLWS	7	1020.56	Arno + Lipid 2	0.3	1021.24	0.007816	0.087728	0.009422	11.0502
ARNO_FL	151	158	ALRQFLWS	7	1020.56	Arno + Lipid 2	3	1021.3	0.009099	0.151727	0.010511	11.0524
ARNO_FL	151	158	ALRQFLWS	7	1020.56	Arno + Lipid 2	30	1021.37	0.024554	0.217487	0.025111	11.056
ARNO_FL	151	158	ALRQFLWS	7	1020.56	Arno + Lipid 2	300	1021.75	0.015944	0.599458	0.01679	11.0473
ARNO_FL	151	158	ALRQFLWS	7	1020.56	Arno + Lipid 2	3000	1022.48	0.027558	1.32298	0.028056	11.0455
ARNO_FL	157	171	WSFRLPGEAQKIDRM	13	1833.94	Arno	0	1835.15	0.033138	0	0	9.98865
ARNO_FL	157	171	WSFRLPGEAQKIDRM	13	1833.94	Arno	0.3	1836.32	0.104409	1.17283	0.109542	9.99947
ARNO_FL	157	171	WSFRLPGEAQKIDRM	13	1833.94	Arno	3	1836.88	0.048924	1.7348	0.05909	10.003
ARNO_FL	157	171	WSFRLPGEAQKIDRM	13	1833.94	Arno	30	1837.88	0.082169	2.72679	0.088599	10.004
ARNO_FL	157	171	WSFRLPGEAQKIDRM	13	1833.94	Arno	300	1839.44	0.078298	4.29121	0.085022	10.0025
ARNO_FL	157	171	WSFRLPGEAQKIDRM	13	1833.94	Arno	3000	1840.75	0.047174	5.59589	0.05765	10.0004
ARNO_FL	157	171	WSFRLPGEAQKIDRM	13	1833.94	Arno + Lipid 2	0	1835.15	0.033138	0	0	9.98865
ARNO_FL	157	171	WSFRLPGEAQKIDRM	13	1833.94	Arno + Lipid 2	0.3	1836.2	0.072353	1.05489	0.079581	9.99895
ARNO_FL	157	171	WSFRLPGEAQKIDRM	13	1833.94	Arno + Lipid 2	3	1836.94	0.075986	1.78608	0.082897	10.0006
ARNO_FL	157	171	WSFRLPGEAQKIDRM	13	1833.94	Arno + Lipid 2	30	1837.78	0.145396	2.63174	0.149124	10.0032
ARNO_FL	157	171	WSFRLPGEAQKIDRM	13	1833.94	Arno + Lipid 2	300	1839.32	0.084034	4.17522	0.090332	9.99429
ARNO_FL	157	171	WSFRLPGEAQKIDRM	13	1833.94	Arno + Lipid 2	3000	1840.66	0.08097	5.51253	0.087488	9.99182
ARNO_FL	162	171	PGEAQKIDRM	8	1144.58	Arno	0	1145.28	0.011854	0	0	8.28809
ARNO_FL	162	171	PGEAQKIDRM	8	1144.58	Arno	0.3	1146.06	0.064728	0.78877	0.065805	8.29372
ARNO_FL	162	171	PGEAQKIDRM	8	1144.58	Arno	3	1146.5	0.056489	1.22404	0.057719	8.29534
ARNO_FL	162	171	PGEAQKIDRM	8	1144.58	Arno	30	1147.22	0.0221	1.94485	0.025078	8.29509
ARNO_FL	162	171	PGEAQKIDRM	8	1144.58	Arno	300	1148.38	0.034035	3.10672	0.03604	8.29267
ARNO_FL	162	171	PGEAQKIDRM	8	1144.58	Arno	3000	1149.42	0.05907	4.14462	0.060248	8.28805
ARNO_FL	162	171	PGEAQKIDRM	8	1144.58	Arno + Lipid 2	0	1145.28	0.011854	0	0	8.28809
ARNO_FL	162	171	PGEAQKIDRM	8	1144.58	Arno + Lipid 2	0.3	1146.09	0.024225	0.810528	0.02697	8.29542
ARNO_FL	162	171	PGEAQKIDRM	8	1144.58	Arno + Lipid 2	3	1146.49	0.056672	1.2138	0.057899	8.29481
ARNO_FL	162	171	PGEAQKIDRM	8	1144.58	Arno + Lipid 2	30	1147.14	0.084215	1.86711	0.085045	8.29492
ARNO_FL	162	171	PGEAQKIDRM	8	1144.58	Arno + Lipid 2	300	1148.3	0.065867	3.02243	0.066925	8.28705
ARNO_FL	162	171	PGEAQKIDRM	8	1144.58	Arno + Lipid 2	3000	1149.48	0.01581	4.2	0.01976	8.28301
ARNO_FL	175	187	FAQRYCLCNPGVF	11	1517.7	Arno	0	1518.8	0.088367	0	0	11.1174
ARNO_FL	175	187	FAQRYCLCNPGVF	11	1517.7	Arno	0.3	1519.6	0.025858	0.797443	0.092072	11.1317
ARNO_FL	175	187	FAQRYCLCNPGVF	11	1517.7	Arno	3	1519.75	0.028798	0.955024	0.092941	11.1371
ARNO_FL	175	187	FAQRYCLCNPGVF	11	1517.7	Arno	30	1520.19	0.024111	1.38696	0.091597	11.1353
ARNO_FL	175	187	FAQRYCLCNPGVF	11	1517.7	Arno	300	1520.83	0.080904	2.02761	0.119809	11.1369
ARNO_FL	175	187	FAQRYCLCNPGVF	11	1517.7	Arno	3000	1521.02	0.069405	2.2228	0.112364	11.1367
ARNO_FL	175	187	FAQRYCLCNPGVF	11	1517.7	Arno + Lipid 2	0	1518.8	0.088367	0	0	11.1174
ARNO_FL	175	187	FAQRYCLCNPGVF	11	1517.7	Arno + Lipid 2	0.3	1519.61	0.045509	0.815645	0.099397	11.1304
ARNO_FL	175	187	FAQRYCLCNPGVF	11	1517.7	Arno + Lipid 2	3	1519.82	0.098745	1.01913	0.132511	11.1334
ARNO_FL	175	187	FAQRYCLCNPGVF	11	1517.7	Arno + Lipid 2	30	1520.13	0.098715	1.32816	0.132489	11.1377
ARNO_FL	175	187	FAQRYCLCNPGVF	11	1517.7	Arno + Lipid 2	300	1520.78	0.100715	1.98302	0.133986	11.1253
ARNO_FL	175	187	FAQRYCLCNPGVF	11	1517.7	Arno + Lipid 2	3000	1521.05	0.140812	2.25563	0.166243	11.1261
ARNO_FL	188	194	QSTDTCY	6	817.303	Arno	0	817.743	0.01268	0	0	6.75492
ARNO_FL	188	194	QSTDTCY	6	817.303	Arno	0.3	818.473	0.016034	0.730187	0.020442	6.75583
ARNO_FL	188	194	QSTDTCY	6	817.303	Arno	3	818.623	0.010393	0.880608	0.016395	6.76731
ARNO_FL	188	194	QSTDTCY	6	817.303	Arno	30	818.69	0.010744	0.947111	0.01662	6.76473
ARNO_FL	188	194	QSTDTCY	6	817.303	Arno	300	819.007	0.004345	1.26431	0.013404	6.75686
ARNO_FL	188	194	QSTDTCY	6	817.303	Arno	3000	819.363	0.014917	1.62021	0.019578	6.75227
ARNO_FL	188	194	QSTDTCY	6	817.303	Arno + Lipid 2	0	817.743	0.01268	0	0	6.75492
ARNO_FL	188	194	QSTDTCY	6	817.303	Arno + Lipid 2	0.3	818.461	0.030925	0.718087	0.033424	6.76541
ARNO_FL	188	194	QSTDTCY	6	817.303	Arno + Lipid 2	3	818.624	0.005817	0.881043	0.01395	6.75393
ARNO_FL	188	194	QSTDTCY	6	817.303	Arno + Lipid 2	30	818.631	0.059544	0.888584	0.060879	6.74946
ARNO_FL	188	194	QSTDTCY	6	817.303	Arno + Lipid 2	300	818.994	0.004818	1.25107	0.013565	6.75616
ARNO_FL	188	194	QSTDTCY	6	817.303	Arno + Lipid 2	3000	819.346	0.006143	1.60327	0.01409	6.7523
ARNO_FL	199	218	AVIMLNTSLHNPNVRDKPGL	17	2189.19	Arno	0	2190.56	0.015458	0	0	8.40413
ARNO_FL	199	218	AVIMLNTSLHNPNVRDKPGL	17	2189.19	Arno	0.3	2192.22	0.049456	1.66214	0.051815	8.41493
ARNO_FL	199	218	AVIMLNTSLHNPNVRDKPGL	17	2189.19	Arno	3	2193.45	0.115885	2.89325	0.116911	8.41174
ARNO_FL	199	218	AVIMLNTSLHNPNVRDKPGL	17	2189.19	Arno	30	2194.5	0.065035	3.94256	0.066846	8.41353
ARNO_FL	199	218	AVIMLNTSLHNPNVRDKPGL	17	2189.19	Arno	300	2195.42	0.11116	4.85605	0.11223	8.41502
ARNO_FL	199	218	AVIMLNTSLHNPNVRDKPGL	17	2189.19	Arno	3000	2195.82	0.06422	5.2652	0.066054	8.41527
ARNO_FL	199	218	AVIMLNTSLHNPNVRDKPGL	17	2189.19	Arno + Lipid 2	0	2190.56	0.015458	0	0	8.40413
ARNO_FL	199	218	AVIMLNTSLHNPNVRDKPGL	17	2189.19	Arno + Lipid 2	0.3	2192.08	0.099442	1.52198	0.100636	8.40953
ARNO_FL	199	218	AVIMLNTSLHNPNVRDKPGL	17	2189.19	Arno + Lipid 2	3	2193.33	0.12353	2.76999	0.124493	8.414
ARNO_FL	199	218	AVIMLNTSLHNPNVRDKPGL	17	2189.19	Arno + Lipid 2	30	2194.27	0.195728	3.7069	0.196338	8.4176
ARNO_FL	199	218	AVIMLNTSLHNPNVRDKPGL	17	2189.19	Arno + Lipid 2	300	2195.31	0.079498	4.74804	0.080987	8.40408
ARNO_FL	199	218	AVIMLNTSLHNPNVRDKPGL	17	2189.19	Arno + Lipid 2	3000	2195.73	0.077806	5.17365	0.079327	8.40286
ARNO_FL	203	218	LNTSLHNPNVRDKPGL	13	1774.96	Arno	0	1775.97	0.01931	0	0	6.62109
ARNO_FL	203	218	LNTSLHNPNVRDKPGL	13	1774.96	Arno	0.3	1777.74	0.08581	1.77313	0.087956	6.62646
ARNO_FL	203	218	LNTSLHNPNVRDKPGL	13	1774.96	Arno	3	1779.1	0.041307	3.13076	0.045598	6.62544
ARNO_FL	203	218	LNTSLHNPNVRDKPGL	13	1774.96	Arno	30	1780.2	0.030171	4.23133	0.035822	6.62449
ARNO_FL	203	218	LNTSLHNPNVRDKPGL	13	1774.96	Arno	300	1780.86	0.021061	4.89233	0.028574	6.62402
ARNO_FL	203	218	LNTSLHNPNVRDKPGL	13	1774.96	Arno	3000	1781.08	0.036187	5.10926	0.041017	6.62563
ARNO_FL	203	218	LNTSLHNPNVRDKPGL	13	1774.96	Arno + Lipid 2	0	1775.97	0.01931	0	0	6.62109
ARNO_FL	203	218	LNTSLHNPNVRDKPGL	13	1774.96	Arno + Lipid 2	0.3	1777.61	0.085205	1.63931	0.087366	6.62605
ARNO_FL	203	218	LNTSLHNPNVRDKPGL	13	1774.96	Arno + Lipid 2	3	1779	0.061862	3.03197	0.064806	6.62369
ARNO_FL	203	218	LNTSLHNPNVRDKPGL	13	1774.96	Arno + Lipid 2	30	1779.99	0.187319	4.02151	0.188311	6.62316
ARNO_FL	203	218	LNTSLHNPNVRDKPGL	13	1774.96	Arno + Lipid 2	300	1780.78	0.031426	4.81248	0.036885	6.61696
ARNO_FL	203	218	LNTSLHNPNVRDKPGL	13	1774.96	Arno + Lipid 2	3000	1781.11	0.052884	5.13774	0.056299	6.61643
ARNO_FL	203	221	LNTSLHNPNVRDKPGLERF	16	2207.17	Arno	0	2208.47	0.019403	0	0	7.29586
ARNO_FL	203	221	LNTSLHNPNVRDKPGLERF	16	2207.17	Arno	0.3	2210.34	0.091457	1.87838	0.093493	7.30174
ARNO_FL	203	221	LNTSLHNPNVRDKPGLERF	16	2207.17	Arno	3	2212.02	0.069477	3.55065	0.072136	7.30063
ARNO_FL	203	221	LNTSLHNPNVRDKPGLERF	16	2207.17	Arno	30	2213.54	0.039791	5.06956	0.04427	7.30039
ARNO_FL	203	221	LNTSLHNPNVRDKPGLERF	16	2207.17	Arno	300	2214.3	0.038965	5.83803	0.043528	7.29843
ARNO_FL	203	221	LNTSLHNPNVRDKPGLERF	16	2207.17	Arno	3000	2214.81	0.050234	6.34802	0.053851	7.29781
ARNO_FL	203	221	LNTSLHNPNVRDKPGLERF	16	2207.17	Arno + Lipid 2	0	2208.47	0.019403	0	0	7.29586
ARNO_FL	203	221	LNTSLHNPNVRDKPGLERF	16	2207.17	Arno + Lipid 2	0.3	2210.21	0.087074	1.74115	0.089209	7.30213
ARNO_FL	203	221	LNTSLHNPNVRDKPGLERF	16	2207.17	Arno + Lipid 2	3	2211.89	0.076757	3.42492	0.079171	7.29868
ARNO_FL	203	221	LNTSLHNPNVRDKPGLERF	16	2207.17	Arno + Lipid 2	30	2213.28	0.22872	4.81157	0.229542	7.29779
ARNO_FL	203	221	LNTSLHNPNVRDKPGLERF	16	2207.17	Arno + Lipid 2	300	2214.21	0.037884	5.74008	0.042564	7.29262
ARNO_FL	203	221	LNTSLHNPNVRDKPGLERF	16	2207.17	Arno + Lipid 2	3000	2214.82	0.062255	6.35911	0.065208	7.29097
ARNO_FL	204	218	NTSLHNPNVRDKPGL	12	1661.87	Arno	0	1662.81	0.008464	0	0	6.07301
ARNO_FL	204	218	NTSLHNPNVRDKPGL	12	1661.87	Arno	0.3	1664.6	0.076909	1.78618	0.077373	6.07542
ARNO_FL	204	218	NTSLHNPNVRDKPGL	12	1661.87	Arno	3	1665.9	0.046153	3.08553	0.046923	6.07681
ARNO_FL	204	218	NTSLHNPNVRDKPGL	12	1661.87	Arno	30	1666.89	0.038865	4.07667	0.039776	6.07515
ARNO_FL	204	218	NTSLHNPNVRDKPGL	12	1661.87	Arno	300	1667.27	0.015809	4.45815	0.017933	6.07212
ARNO_FL	204	218	NTSLHNPNVRDKPGL	12	1661.87	Arno	3000	1667.46	0.032463	4.65136	0.033548	6.07169
ARNO_FL	204	218	NTSLHNPNVRDKPGL	12	1661.87	Arno + Lipid 2	0	1662.81	0.008464	0	0	6.07301
ARNO_FL	204	218	NTSLHNPNVRDKPGL	12	1661.87	Arno + Lipid 2	0.3	1664.46	0.077922	1.65029	0.07838	6.07696
ARNO_FL	204	218	NTSLHNPNVRDKPGL	12	1661.87	Arno + Lipid 2	3	1665.8	0.063955	2.99117	0.064513	6.07308
ARNO_FL	204	218	NTSLHNPNVRDKPGL	12	1661.87	Arno + Lipid 2	30	1666.68	0.178049	3.86787	0.17825	6.0719
ARNO_FL	204	218	NTSLHNPNVRDKPGL	12	1661.87	Arno + Lipid 2	300	1667.22	0.029769	4.41057	0.030949	6.06549
ARNO_FL	204	218	NTSLHNPNVRDKPGL	12	1661.87	Arno + Lipid 2	3000	1667.5	0.040344	4.69177	0.041222	6.06368
ARNO_FL	204	221	NTSLHNPNVRDKPGLERF	15	2094.08	Arno	0	2095.27	0.016872	0	0	6.93862
ARNO_FL	204	221	NTSLHNPNVRDKPGLERF	15	2094.08	Arno	0.3	2097.15	0.093169	1.88342	0.094684	6.94074
ARNO_FL	204	221	NTSLHNPNVRDKPGLERF	15	2094.08	Arno	3	2098.83	0.060505	3.56399	0.062814	6.94055
ARNO_FL	204	221	NTSLHNPNVRDKPGLERF	15	2094.08	Arno	30	2100.11	0.053044	4.84157	0.055663	6.93923
ARNO_FL	204	221	NTSLHNPNVRDKPGLERF	15	2094.08	Arno	300	2100.65	0.06218	5.3763	0.064429	6.93682
ARNO_FL	204	221	NTSLHNPNVRDKPGLERF	15	2094.08	Arno	3000	2101.15	0.03242	5.88288	0.036547	6.93412
ARNO_FL	204	221	NTSLHNPNVRDKPGLERF	15	2094.08	Arno + Lipid 2	0	2095.27	0.016872	0	0	6.93862
ARNO_FL	204	221	NTSLHNPNVRDKPGLERF	15	2094.08	Arno + Lipid 2	0.3	2097.02	0.084978	1.75208	0.086637	6.94199
ARNO_FL	204	221	NTSLHNPNVRDKPGLERF	15	2094.08	Arno + Lipid 2	3	2098.73	0.079663	3.45797	0.08143	6.93607
ARNO_FL	204	221	NTSLHNPNVRDKPGLERF	15	2094.08	Arno + Lipid 2	30	2099.96	0.195946	4.69395	0.196671	6.93308
ARNO_FL	204	221	NTSLHNPNVRDKPGLERF	15	2094.08	Arno + Lipid 2	300	2100.61	0.03224	5.34078	0.036388	6.931
ARNO_FL	204	221	NTSLHNPNVRDKPGLERF	15	2094.08	Arno + Lipid 2	3000	2101.19	0.037798	5.91858	0.041392	6.92957
ARNO_FL	205	218	TSLHNPNVRDKPGL	11	1547.83	Arno	0	1548.79	0.02393	0	0	6.62152
ARNO_FL	205	218	TSLHNPNVRDKPGL	11	1547.83	Arno	0.3	1550.38	0.058625	1.5856	0.063321	6.62751
ARNO_FL	205	218	TSLHNPNVRDKPGL	11	1547.83	Arno	3	1551.63	0.065696	2.84126	0.069919	6.62681
ARNO_FL	205	218	TSLHNPNVRDKPGL	11	1547.83	Arno	30	1552.52	0.119515	3.73016	0.121887	6.62628
ARNO_FL	205	218	TSLHNPNVRDKPGL	11	1547.83	Arno	300	1552.91	0.07484	4.11435	0.078573	6.62495
ARNO_FL	205	218	TSLHNPNVRDKPGL	11	1547.83	Arno	3000	1553.06	0.148113	4.27029	0.150034	6.62671
ARNO_FL	205	218	TSLHNPNVRDKPGL	11	1547.83	Arno + Lipid 2	0	1548.79	0.02393	0	0	6.62152
ARNO_FL	205	218	TSLHNPNVRDKPGL	11	1547.83	Arno + Lipid 2	0.3	1550.27	0.083671	1.4824	0.087026	6.62745
ARNO_FL	205	218	TSLHNPNVRDKPGL	11	1547.83	Arno + Lipid 2	3	1551.49	0.043876	2.70278	0.049978	6.6261
ARNO_FL	205	218	TSLHNPNVRDKPGL	11	1547.83	Arno + Lipid 2	30	1552.26	0.109497	3.46836	0.112082	6.62444
ARNO_FL	205	218	TSLHNPNVRDKPGL	11	1547.83	Arno + Lipid 2	300	1552.86	0.095889	4.06566	0.09883	6.61899
ARNO_FL	205	218	TSLHNPNVRDKPGL	11	1547.83	Arno + Lipid 2	3000	1553.17	0.077474	4.37446	0.081085	6.61655
ARNO_FL	207	217	LHNPNVRDKPG	8	1246.67	Arno	0	1247.47	0.027529	0	0	5.24554
ARNO_FL	207	217	LHNPNVRDKPG	8	1246.67	Arno	0.3	1248.98	0.134683	1.50827	0.137468	5.24166
ARNO_FL	207	217	LHNPNVRDKPG	8	1246.67	Arno	3	1250.26	0.030621	2.7905	0.041176	5.24653
ARNO_FL	207	217	LHNPNVRDKPG	8	1246.67	Arno	30	1250.93	0.074394	3.46205	0.079324	5.24261
ARNO_FL	207	217	LHNPNVRDKPG	8	1246.67	Arno	300	1250.78	0.11465	3.31404	0.117908	5.23728
ARNO_FL	207	217	LHNPNVRDKPG	8	1246.67	Arno	3000	1250.88	0.013756	3.41336	0.030774	5.23513
ARNO_FL	207	217	LHNPNVRDKPG	8	1246.67	Arno + Lipid 2	0	1247.47	0.027529	0	0	5.24554
ARNO_FL	207	217	LHNPNVRDKPG	8	1246.67	Arno + Lipid 2	0.3	1248.95	0.082587	1.47854	0.087054	5.24412
ARNO_FL	207	217	LHNPNVRDKPG	8	1246.67	Arno + Lipid 2	3	1250.14	0.097927	2.67326	0.101723	5.2391
ARNO_FL	207	217	LHNPNVRDKPG	8	1246.67	Arno + Lipid 2	30	1250.71	0.025314	3.23937	0.037398	5.23793
ARNO_FL	207	217	LHNPNVRDKPG	8	1246.67	Arno + Lipid 2	300	1250.76	0.037437	3.29409	0.046469	5.23287
ARNO_FL	207	217	LHNPNVRDKPG	8	1246.67	Arno + Lipid 2	3000	1250.86	0.010297	3.3872	0.029391	5.23055
ARNO_FL	222	237	VAMNRGINEGGDLPEE	14	1700.79	Arno	0	1701.86	0.014889	0	0	7.77122
ARNO_FL	222	237	VAMNRGINEGGDLPEE	14	1700.79	Arno	0.3	1703.44	0.035175	1.57901	0.038196	7.77812
ARNO_FL	222	237	VAMNRGINEGGDLPEE	14	1700.79	Arno	3	1704.82	0.064562	2.9581	0.066256	7.78145
ARNO_FL	222	237	VAMNRGINEGGDLPEE	14	1700.79	Arno	30	1706.4	0.046539	4.54061	0.048863	7.77858
ARNO_FL	222	237	VAMNRGINEGGDLPEE	14	1700.79	Arno	300	1707.56	0.060293	5.70041	0.062104	7.7773
ARNO_FL	222	237	VAMNRGINEGGDLPEE	14	1700.79	Arno	3000	1707.92	0.048521	6.06162	0.050754	7.77651
ARNO_FL	222	237	VAMNRGINEGGDLPEE	14	1700.79	Arno + Lipid 2	0	1701.86	0.014889	0	0	7.77122
ARNO_FL	222	237	VAMNRGINEGGDLPEE	14	1700.79	Arno + Lipid 2	0.3	1703.34	0.094143	1.47824	0.095313	7.77959
ARNO_FL	222	237	VAMNRGINEGGDLPEE	14	1700.79	Arno + Lipid 2	3	1704.84	0.108248	2.98434	0.109267	7.77592
ARNO_FL	222	237	VAMNRGINEGGDLPEE	14	1700.79	Arno + Lipid 2	30	1706.17	0.206468	4.31212	0.207004	7.77528
ARNO_FL	222	237	VAMNRGINEGGDLPEE	14	1700.79	Arno + Lipid 2	300	1707.53	0.047742	5.66801	0.050009	7.77049
ARNO_FL	222	237	VAMNRGINEGGDLPEE	14	1700.79	Arno + Lipid 2	3000	1707.91	0.074617	6.0502	0.076088	7.77058
ARNO_FL	222	239	VAMNRGINEGGDLPEELL	16	1926.96	Arno	0	1928.19	0.003616	0	0	10.7952
ARNO_FL	222	239	VAMNRGINEGGDLPEELL	16	1926.96	Arno	0.3	1929.71	0.070698	1.52032	0.070791	10.808
ARNO_FL	222	239	VAMNRGINEGGDLPEELL	16	1926.96	Arno	3	1931.04	0.135459	2.84735	0.135507	10.8093
ARNO_FL	222	239	VAMNRGINEGGDLPEELL	16	1926.96	Arno	30	1932.73	0.074594	4.53864	0.074682	10.8064
ARNO_FL	222	239	VAMNRGINEGGDLPEELL	16	1926.96	Arno	300	1934.36	0.168293	6.16696	0.168332	10.8079
ARNO_FL	222	239	VAMNRGINEGGDLPEELL	16	1926.96	Arno	3000	1935.09	0.193946	6.90108	0.19398	10.8042
ARNO_FL	222	239	VAMNRGINEGGDLPEELL	16	1926.96	Arno + Lipid 2	0	1928.19	0.003616	0	0	10.7952
ARNO_FL	222	239	VAMNRGINEGGDLPEELL	16	1926.96	Arno + Lipid 2	0.3	1929.6	0.089369	1.4037	0.089442	10.8067
ARNO_FL	222	239	VAMNRGINEGGDLPEELL	16	1926.96	Arno + Lipid 2	3	1931.03	0.096753	2.8384	0.09682	10.806
ARNO_FL	222	239	VAMNRGINEGGDLPEELL	16	1926.96	Arno + Lipid 2	30	1932.61	0.24979	4.4131	0.249816	10.8093
ARNO_FL	222	239	VAMNRGINEGGDLPEELL	16	1926.96	Arno + Lipid 2	300	1934.39	0.04467	6.19644	0.044816	10.7949
ARNO_FL	222	239	VAMNRGINEGGDLPEELL	16	1926.96	Arno + Lipid 2	3000	1935.1	0.165284	6.90456	0.165323	10.7925
ARNO_FL	239	274	LRNLYDSIRNEPFKIPEDDGNDLTHTFFNPDREGWL	32	4334.09	Arno	0	4336.68	0.047541	0	0	11.7429
ARNO_FL	239	274	LRNLYDSIRNEPFKIPEDDGNDLTHTFFNPDREGWL	32	4334.09	Arno	0.3	4340.11	0.256203	3.42536	0.260577	11.7549
ARNO_FL	239	274	LRNLYDSIRNEPFKIPEDDGNDLTHTFFNPDREGWL	32	4334.09	Arno	3	4342.94	0.139697	6.25561	0.147565	11.7568
ARNO_FL	239	274	LRNLYDSIRNEPFKIPEDDGNDLTHTFFNPDREGWL	32	4334.09	Arno	30	4345.03	0.278911	8.34805	0.282934	11.7497
ARNO_FL	239	274	LRNLYDSIRNEPFKIPEDDGNDLTHTFFNPDREGWL	32	4334.09	Arno	300	4346.29	0.286271	9.60381	0.290192	11.7508
ARNO_FL	239	274	LRNLYDSIRNEPFKIPEDDGNDLTHTFFNPDREGWL	32	4334.09	Arno	3000	4347.69	0.290834	11.0129	0.294694	11.7489
ARNO_FL	239	274	LRNLYDSIRNEPFKIPEDDGNDLTHTFFNPDREGWL	32	4334.09	Arno + Lipid 2	0	4336.68	0.047541	0	0	11.7429
ARNO_FL	239	274	LRNLYDSIRNEPFKIPEDDGNDLTHTFFNPDREGWL	32	4334.09	Arno + Lipid 2	0.3	4339.8	0.309062	3.11446	0.312697	11.7538
ARNO_FL	239	274	LRNLYDSIRNEPFKIPEDDGNDLTHTFFNPDREGWL	32	4334.09	Arno + Lipid 2	3	4342.23	0.138018	5.54426	0.145976	11.754
ARNO_FL	239	274	LRNLYDSIRNEPFKIPEDDGNDLTHTFFNPDREGWL	32	4334.09	Arno + Lipid 2	30	4344.05	0.478646	7.37289	0.481001	11.758
ARNO_FL	239	274	LRNLYDSIRNEPFKIPEDDGNDLTHTFFNPDREGWL	32	4334.09	Arno + Lipid 2	300	4345.98	0.177262	9.29905	0.183526	11.7419
ARNO_FL	239	274	LRNLYDSIRNEPFKIPEDDGNDLTHTFFNPDREGWL	32	4334.09	Arno + Lipid 2	3000	4347.42	0.224616	10.7357	0.229592	11.7381
ARNO_FL	245	264	SIRNEPFKIPEDDGNDLTHT	17	2298.1	Arno	0	2299.46	0.023811	0	0	8.43556
ARNO_FL	245	264	SIRNEPFKIPEDDGNDLTHT	17	2298.1	Arno	0.3	2301.3	0.120274	1.83957	0.122608	8.4454
ARNO_FL	245	264	SIRNEPFKIPEDDGNDLTHT	17	2298.1	Arno	3	2302.72	0.042821	3.26223	0.048996	8.44651
ARNO_FL	245	264	SIRNEPFKIPEDDGNDLTHT	17	2298.1	Arno	30	2303.98	0.122958	4.52613	0.125243	8.4458
ARNO_FL	245	264	SIRNEPFKIPEDDGNDLTHT	17	2298.1	Arno	300	2304.65	0.119143	5.19273	0.121499	8.44481
ARNO_FL	245	264	SIRNEPFKIPEDDGNDLTHT	17	2298.1	Arno	3000	2304.82	0.130804	5.36581	0.132954	8.44367
ARNO_FL	245	264	SIRNEPFKIPEDDGNDLTHT	17	2298.1	Arno + Lipid 2	0	2299.46	0.023811	0	0	8.43556
ARNO_FL	245	264	SIRNEPFKIPEDDGNDLTHT	17	2298.1	Arno + Lipid 2	0.3	2301.15	0.11649	1.69275	0.118899	8.4464
ARNO_FL	245	264	SIRNEPFKIPEDDGNDLTHT	17	2298.1	Arno + Lipid 2	3	2302.62	0.07293	3.16795	0.076718	8.44626
ARNO_FL	245	264	SIRNEPFKIPEDDGNDLTHT	17	2298.1	Arno + Lipid 2	30	2303.94	0.37423	4.48427	0.374987	8.44557
ARNO_FL	245	264	SIRNEPFKIPEDDGNDLTHT	17	2298.1	Arno + Lipid 2	300	2304.57	0.091996	5.10969	0.095028	8.43791
ARNO_FL	245	264	SIRNEPFKIPEDDGNDLTHT	17	2298.1	Arno + Lipid 2	3000	2304.85	0.111661	5.39262	0.114172	8.43639
ARNO_FL	245	274	SIRNEPFKIPEDDGNDLTHTFFNPDREGWL	26	3559.69	Arno	0	3561.77	0.022546	0	0	11.5451
ARNO_FL	245	274	SIRNEPFKIPEDDGNDLTHTFFNPDREGWL	26	3559.69	Arno	0.3	3565.12	0.228147	3.35098	0.229259	11.556
ARNO_FL	245	274	SIRNEPFKIPEDDGNDLTHTFFNPDREGWL	26	3559.69	Arno	3	3567.78	0.065777	6.01211	0.069534	11.5576
ARNO_FL	245	274	SIRNEPFKIPEDDGNDLTHTFFNPDREGWL	26	3559.69	Arno	30	3569.57	0.238595	7.80022	0.239658	11.5529
ARNO_FL	245	274	SIRNEPFKIPEDDGNDLTHTFFNPDREGWL	26	3559.69	Arno	300	3570.39	0.245034	8.61774	0.246069	11.5552
ARNO_FL	245	274	SIRNEPFKIPEDDGNDLTHTFFNPDREGWL	26	3559.69	Arno	3000	3570.9	0.218773	9.12823	0.219932	11.5555
ARNO_FL	245	274	SIRNEPFKIPEDDGNDLTHTFFNPDREGWL	26	3559.69	Arno + Lipid 2	0	3561.77	0.022546	0	0	11.5451
ARNO_FL	245	274	SIRNEPFKIPEDDGNDLTHTFFNPDREGWL	26	3559.69	Arno + Lipid 2	0.3	3564.67	0.206578	2.89504	0.207805	11.5542
ARNO_FL	245	274	SIRNEPFKIPEDDGNDLTHTFFNPDREGWL	26	3559.69	Arno + Lipid 2	3	3567.2	0.120845	5.42863	0.12293	11.5529
ARNO_FL	245	274	SIRNEPFKIPEDDGNDLTHTFFNPDREGWL	26	3559.69	Arno + Lipid 2	30	3568.73	0.325024	6.95777	0.325805	11.5586
ARNO_FL	245	274	SIRNEPFKIPEDDGNDLTHTFFNPDREGWL	26	3559.69	Arno + Lipid 2	300	3570.06	0.228256	8.28338	0.229367	11.5453
ARNO_FL	245	274	SIRNEPFKIPEDDGNDLTHTFFNPDREGWL	26	3559.69	Arno + Lipid 2	3000	3570.83	0.221909	9.05571	0.223051	11.5471
ARNO_FL	265	274	FFNPDREGWL	8	1280.61	Arno	0	1281.31	0.006827	0	0	11.4943
ARNO_FL	265	274	FFNPDREGWL	8	1280.61	Arno	0.3	1282.45	0.082612	1.13498	0.082893	11.5079
ARNO_FL	265	274	FFNPDREGWL	8	1280.61	Arno	3	1283.27	0.013567	1.95728	0.015188	11.5169
ARNO_FL	265	274	FFNPDREGWL	8	1280.61	Arno	30	1283.63	0.075208	2.32101	0.075518	11.5132
ARNO_FL	265	274	FFNPDREGWL	8	1280.61	Arno	300	1283.89	0.006909	2.57703	0.009713	11.5166
ARNO_FL	265	274	FFNPDREGWL	8	1280.61	Arno	3000	1284.15	0.011353	2.83434	0.013248	11.5157
ARNO_FL	265	274	FFNPDREGWL	8	1280.61	Arno + Lipid 2	0	1281.31	0.006827	0	0	11.4943
ARNO_FL	265	274	FFNPDREGWL	8	1280.61	Arno + Lipid 2	0.3	1282.2	0.081887	0.886395	0.082171	11.5075
ARNO_FL	265	274	FFNPDREGWL	8	1280.61	Arno + Lipid 2	3	1282.84	0.06992	1.5259	0.070253	11.5097
ARNO_FL	265	274	FFNPDREGWL	8	1280.61	Arno + Lipid 2	30	1282.94	0.191056	1.62968	0.191178	11.512
ARNO_FL	265	274	FFNPDREGWL	8	1280.61	Arno + Lipid 2	300	1283.64	0.023856	2.32806	0.024813	11.506
ARNO_FL	265	274	FFNPDREGWL	8	1280.61	Arno + Lipid 2	3000	1283.98	0.024775	2.66714	0.025698	11.5095
ARNO_FL	298	316	YFEYTTDKEPRGIIPLENL	16	2298.17	Arno	0	2299.55	0.018807	0	0	11.1012
ARNO_FL	298	316	YFEYTTDKEPRGIIPLENL	16	2298.17	Arno	0.3	2301.62	0.155061	2.07546	0.156197	11.117
ARNO_FL	298	316	YFEYTTDKEPRGIIPLENL	16	2298.17	Arno	3	2303.31	0.044131	3.75706	0.047971	11.1146
ARNO_FL	298	316	YFEYTTDKEPRGIIPLENL	16	2298.17	Arno	30	2304.89	0.073284	5.33963	0.075659	11.11
ARNO_FL	298	316	YFEYTTDKEPRGIIPLENL	16	2298.17	Arno	300	2306	0.045237	6.449	0.048991	11.1125
ARNO_FL	298	316	YFEYTTDKEPRGIIPLENL	16	2298.17	Arno	3000	2306.7	0.041871	7.15425	0.045901	11.1109
ARNO_FL	298	316	YFEYTTDKEPRGIIPLENL	16	2298.17	Arno + Lipid 2	0	2299.55	0.018807	0	0	11.1012
ARNO_FL	298	316	YFEYTTDKEPRGIIPLENL	16	2298.17	Arno + Lipid 2	0.3	2301.16	0.126267	1.60873	0.12766	11.1125
ARNO_FL	298	316	YFEYTTDKEPRGIIPLENL	16	2298.17	Arno + Lipid 2	3	2302.76	0.115737	3.20929	0.117255	11.1148
ARNO_FL	298	316	YFEYTTDKEPRGIIPLENL	16	2298.17	Arno + Lipid 2	30	2303.86	0.257234	4.30926	0.25792	11.1186
ARNO_FL	298	316	YFEYTTDKEPRGIIPLENL	16	2298.17	Arno + Lipid 2	300	2305.54	0.049814	5.98882	0.053246	11.1
ARNO_FL	298	316	YFEYTTDKEPRGIIPLENL	16	2298.17	Arno + Lipid 2	3000	2306.41	0.075909	6.86325	0.078204	11.1015
ARNO_FL	299	316	FEYTTDKEPRGIIPLENL	15	2135.1	Arno	0	2136.32	0.018174	0	0	10.7623
ARNO_FL	299	316	FEYTTDKEPRGIIPLENL	15	2135.1	Arno	0.3	2138.4	0.163311	2.08691	0.164319	10.7759
ARNO_FL	299	316	FEYTTDKEPRGIIPLENL	15	2135.1	Arno	3	2140.1	0.044516	3.7879	0.048083	10.7734
ARNO_FL	299	316	FEYTTDKEPRGIIPLENL	15	2135.1	Arno	30	2141.62	0.095565	5.30502	0.097278	10.7691
ARNO_FL	299	316	FEYTTDKEPRGIIPLENL	15	2135.1	Arno	300	2142.62	0.034069	6.30782	0.038614	10.7721
ARNO_FL	299	316	FEYTTDKEPRGIIPLENL	15	2135.1	Arno	3000	2143.15	0.060927	6.83811	0.06358	10.7697
ARNO_FL	299	316	FEYTTDKEPRGIIPLENL	15	2135.1	Arno + Lipid 2	0	2136.32	0.018174	0	0	10.7623
ARNO_FL	299	316	FEYTTDKEPRGIIPLENL	15	2135.1	Arno + Lipid 2	0.3	2137.94	0.126844	1.6248	0.12814	10.7721
ARNO_FL	299	316	FEYTTDKEPRGIIPLENL	15	2135.1	Arno + Lipid 2	3	2139.54	0.103278	3.22114	0.104865	10.7746
ARNO_FL	299	316	FEYTTDKEPRGIIPLENL	15	2135.1	Arno + Lipid 2	30	2140.59	0.256561	4.27262	0.257204	10.7782
ARNO_FL	299	316	FEYTTDKEPRGIIPLENL	15	2135.1	Arno + Lipid 2	300	2142.09	0.040078	5.77415	0.044006	10.7607
ARNO_FL	299	316	FEYTTDKEPRGIIPLENL	15	2135.1	Arno + Lipid 2	3000	2142.93	0.058096	6.61119	0.060872	10.7584
ARNO_FL	300	316	EYTTDKEPRGIIPLENL	14	1988.03	Arno	0	1989.16	0.008893	0	0	10.4463
ARNO_FL	300	316	EYTTDKEPRGIIPLENL	14	1988.03	Arno	0.3	1991.15	0.153078	1.98966	0.153336	10.4601
ARNO_FL	300	316	EYTTDKEPRGIIPLENL	14	1988.03	Arno	3	1992.77	0.043443	3.60702	0.044344	10.4578
ARNO_FL	300	316	EYTTDKEPRGIIPLENL	14	1988.03	Arno	30	1993.96	0.084475	4.80099	0.084942	10.452
ARNO_FL	300	316	EYTTDKEPRGIIPLENL	14	1988.03	Arno	300	1994.77	0.076979	5.60954	0.077491	10.4532
ARNO_FL	300	316	EYTTDKEPRGIIPLENL	14	1988.03	Arno	3000	1995.16	0.03985	5.99901	0.04083	10.4524
ARNO_FL	300	316	EYTTDKEPRGIIPLENL	14	1988.03	Arno + Lipid 2	0	1989.16	0.008893	0	0	10.4463
ARNO_FL	300	316	EYTTDKEPRGIIPLENL	14	1988.03	Arno + Lipid 2	0.3	1990.73	0.125984	1.56794	0.126297	10.4568
ARNO_FL	300	316	EYTTDKEPRGIIPLENL	14	1988.03	Arno + Lipid 2	3	1992.22	0.096719	3.0655	0.097127	10.4591
ARNO_FL	300	316	EYTTDKEPRGIIPLENL	14	1988.03	Arno + Lipid 2	30	1993.06	0.284565	3.90531	0.284704	10.4617
ARNO_FL	300	316	EYTTDKEPRGIIPLENL	14	1988.03	Arno + Lipid 2	300	1994.27	0.064472	5.11674	0.065083	10.4422
ARNO_FL	300	316	EYTTDKEPRGIIPLENL	14	1988.03	Arno + Lipid 2	3000	1994.99	0.054882	5.82822	0.055598	10.4413
ARNO_FL	317	329	SIREVDDPRKPNC	10	1528.75	Arno	0	1529.72	0.016957	0	0	5.45747
ARNO_FL	317	329	SIREVDDPRKPNC	10	1528.75	Arno	0.3	1530.71	0.056666	0.997372	0.059148	5.45856
ARNO_FL	317	329	SIREVDDPRKPNC	10	1528.75	Arno	3	1531.71	0.047947	1.98915	0.050857	5.46504
ARNO_FL	317	329	SIREVDDPRKPNC	10	1528.75	Arno	30	1532.96	0.102004	3.24392	0.103404	5.46009
ARNO_FL	317	329	SIREVDDPRKPNC	10	1528.75	Arno	300	1533.59	0.018222	3.87593	0.024892	5.45457
ARNO_FL	317	329	SIREVDDPRKPNC	10	1528.75	Arno	3000	1534.03	0.016475	4.31565	0.023642	5.4529
ARNO_FL	317	329	SIREVDDPRKPNC	10	1528.75	Arno + Lipid 2	0	1529.72	0.016957	0	0	5.45747
ARNO_FL	317	329	SIREVDDPRKPNC	10	1528.75	Arno + Lipid 2	0.3	1530.56	0.054715	0.843294	0.057282	5.46232
ARNO_FL	317	329	SIREVDDPRKPNC	10	1528.75	Arno + Lipid 2	3	1531.38	0.063318	1.6662	0.06555	5.45769
ARNO_FL	317	329	SIREVDDPRKPNC	10	1528.75	Arno + Lipid 2	30	1532.41	0.111472	2.69507	0.112754	5.45416
ARNO_FL	317	329	SIREVDDPRKPNC	10	1528.75	Arno + Lipid 2	300	1533.29	0.019734	3.57531	0.026019	5.45018
ARNO_FL	317	329	SIREVDDPRKPNC	10	1528.75	Arno + Lipid 2	3000	1533.91	0.060372	4.19104	0.062709	5.44839
ARNO_FL	317	330	SIREVDDPRKPNCF	11	1675.82	Arno	0	1676.95	0.169022	0	0	7.21431
ARNO_FL	317	330	SIREVDDPRKPNCF	11	1675.82	Arno	0.3	1677.97	0.055014	1.02309	0.17775	7.21951
ARNO_FL	317	330	SIREVDDPRKPNCF	11	1675.82	Arno	3	1678.98	0.045875	2.02992	0.175137	7.22142
ARNO_FL	317	330	SIREVDDPRKPNCF	11	1675.82	Arno	30	1680.09	0.087988	3.13663	0.190553	7.21211
ARNO_FL	317	330	SIREVDDPRKPNCF	11	1675.82	Arno	300	1680.89	0.021169	3.93661	0.170343	7.2067
ARNO_FL	317	330	SIREVDDPRKPNCF	11	1675.82	Arno	3000	1681.42	0.030507	4.47371	0.171753	7.20552
ARNO_FL	317	330	SIREVDDPRKPNCF	11	1675.82	Arno + Lipid 2	0	1676.95	0.169022	0	0	7.21431
ARNO_FL	317	330	SIREVDDPRKPNCF	11	1675.82	Arno + Lipid 2	0.3	1677.69	0.123041	0.736173	0.209064	7.21478
ARNO_FL	317	330	SIREVDDPRKPNCF	11	1675.82	Arno + Lipid 2	3	1678.44	0.061681	1.49295	0.179925	7.20982
ARNO_FL	317	330	SIREVDDPRKPNCF	11	1675.82	Arno + Lipid 2	30	1679.41	0.18273	2.46471	0.248915	7.2015
ARNO_FL	317	330	SIREVDDPRKPNCF	11	1675.82	Arno + Lipid 2	300	1680.5	0.031252	3.55018	0.171887	7.20126
ARNO_FL	317	330	SIREVDDPRKPNCF	11	1675.82	Arno + Lipid 2	3000	1681.12	0.015791	4.17513	0.169758	7.19956
ARNO_FL	317	331	SIREVDDPRKPNCFE	12	1804.86	Arno	0	1806.04	0.069666	0	0	7.18429
ARNO_FL	317	331	SIREVDDPRKPNCFE	12	1804.86	Arno	0.3	1807.09	0.092326	1.0534	0.115661	7.18973
ARNO_FL	317	331	SIREVDDPRKPNCFE	12	1804.86	Arno	3	1807.98	0.077165	1.93785	0.103961	7.19283
ARNO_FL	317	331	SIREVDDPRKPNCFE	12	1804.86	Arno	30	1809.24	0.059376	3.20273	0.091536	7.18837
ARNO_FL	317	331	SIREVDDPRKPNCFE	12	1804.86	Arno	300	1810.18	0.025655	4.14428	0.07424	7.18347
ARNO_FL	317	331	SIREVDDPRKPNCFE	12	1804.86	Arno	3000	1810.85	0.032133	4.81555	0.07672	7.18175
ARNO_FL	317	331	SIREVDDPRKPNCFE	12	1804.86	Arno + Lipid 2	0	1806.04	0.069666	0	0	7.18429
ARNO_FL	317	331	SIREVDDPRKPNCFE	12	1804.86	Arno + Lipid 2	0.3	1806.88	0.082405	0.837702	0.107907	7.1904
ARNO_FL	317	331	SIREVDDPRKPNCFE	12	1804.86	Arno + Lipid 2	3	1807.64	0.06227	1.60441	0.093439	7.18592
ARNO_FL	317	331	SIREVDDPRKPNCFE	12	1804.86	Arno + Lipid 2	30	1808.59	0.187001	2.55354	0.199556	7.17884
ARNO_FL	317	331	SIREVDDPRKPNCFE	12	1804.86	Arno + Lipid 2	300	1809.75	0.048408	3.70788	0.084833	7.17905
ARNO_FL	317	331	SIREVDDPRKPNCFE	12	1804.86	Arno + Lipid 2	3000	1810.5	0.043675	4.46432	0.082224	7.17652
ARNO_FL	330	341	FELYIPNNKGQL	10	1435.76	Arno	0	1436.71	0.042477	0	0	10.5031
ARNO_FL	330	341	FELYIPNNKGQL	10	1435.76	Arno	0.3	1439.25	0.027243	2.53369	0.050462	10.5173
ARNO_FL	330	341	FELYIPNNKGQL	10	1435.76	Arno	3	1439.7	0.080766	2.9855	0.091255	10.5213
ARNO_FL	330	341	FELYIPNNKGQL	10	1435.76	Arno	30	1440.19	0.02796	3.47906	0.050853	10.5209
ARNO_FL	330	341	FELYIPNNKGQL	10	1435.76	Arno	300	1440.63	0.017406	3.91437	0.045905	10.5231
ARNO_FL	330	341	FELYIPNNKGQL	10	1435.76	Arno	3000	1441.15	0.025049	4.43997	0.049312	10.5231
ARNO_FL	330	341	FELYIPNNKGQL	10	1435.76	Arno + Lipid 2	0	1436.71	0.042477	0	0	10.5031
ARNO_FL	330	341	FELYIPNNKGQL	10	1435.76	Arno + Lipid 2	0.3	1439.09	0.045554	2.3778	0.062285	10.5155
ARNO_FL	330	341	FELYIPNNKGQL	10	1435.76	Arno + Lipid 2	3	1439.75	0.111506	3.03277	0.119323	10.5194
ARNO_FL	330	341	FELYIPNNKGQL	10	1435.76	Arno + Lipid 2	30	1440.01	0.153689	3.29937	0.159451	10.5248
ARNO_FL	330	341	FELYIPNNKGQL	10	1435.76	Arno + Lipid 2	300	1440.41	0.030894	3.69512	0.052524	10.5107
ARNO_FL	330	341	FELYIPNNKGQL	10	1435.76	Arno + Lipid 2	3000	1441.01	0.042236	4.30111	0.059901	10.5132
ARNO_FL	330	344	FELYIPNNKGQLIKA	13	1747.97	Arno	0	1749.04	0.01047	0	0	9.88788
ARNO_FL	330	344	FELYIPNNKGQLIKA	13	1747.97	Arno	0.3	1752.46	0.04739	3.41861	0.048533	9.90181
ARNO_FL	330	344	FELYIPNNKGQLIKA	13	1747.97	Arno	3	1753.59	0.135749	4.54249	0.136152	9.90413
ARNO_FL	330	344	FELYIPNNKGQLIKA	13	1747.97	Arno	30	1754.16	0.102675	5.11718	0.103208	9.90347
ARNO_FL	330	344	FELYIPNNKGQLIKA	13	1747.97	Arno	300	1754.7	0.041001	5.66025	0.042317	9.90693
ARNO_FL	330	344	FELYIPNNKGQLIKA	13	1747.97	Arno	3000	1755.44	0.062269	6.39247	0.063143	9.90621
ARNO_FL	330	344	FELYIPNNKGQLIKA	13	1747.97	Arno + Lipid 2	0	1749.04	0.01047	0	0	9.88788
ARNO_FL	330	344	FELYIPNNKGQLIKA	13	1747.97	Arno + Lipid 2	0.3	1751.95	0.075568	2.90395	0.07629	9.8974
ARNO_FL	330	344	FELYIPNNKGQLIKA	13	1747.97	Arno + Lipid 2	3	1753.27	0.080989	4.22629	0.081663	9.9025
ARNO_FL	330	344	FELYIPNNKGQLIKA	13	1747.97	Arno + Lipid 2	30	1753.87	0.160194	4.82362	0.160536	9.90826
ARNO_FL	330	344	FELYIPNNKGQLIKA	13	1747.97	Arno + Lipid 2	300	1754.51	0.076493	5.46281	0.077206	9.89346
ARNO_FL	330	344	FELYIPNNKGQLIKA	13	1747.97	Arno + Lipid 2	3000	1755.29	0.064743	6.24374	0.065584	9.89534
ARNO_FL	331	341	ELYIPNNKGQL	9	1288.69	Arno	0	1289.45	0.006001	0	0	8.85239
ARNO_FL	331	341	ELYIPNNKGQL	9	1288.69	Arno	0.3	1292.04	0.037858	2.59097	0.038331	8.86257
ARNO_FL	331	341	ELYIPNNKGQL	9	1288.69	Arno	3	1292.65	0.043516	3.19561	0.043928	8.86478
ARNO_FL	331	341	ELYIPNNKGQL	9	1288.69	Arno	30	1293.02	0.031597	3.56543	0.032162	8.86413
ARNO_FL	331	341	ELYIPNNKGQL	9	1288.69	Arno	300	1293.34	0.010148	3.88368	0.011789	8.86398
ARNO_FL	331	341	ELYIPNNKGQL	9	1288.69	Arno	3000	1293.87	0.015279	4.41903	0.016415	8.86296
ARNO_FL	331	341	ELYIPNNKGQL	9	1288.69	Arno + Lipid 2	0	1289.45	0.006001	0	0	8.85239
ARNO_FL	331	341	ELYIPNNKGQL	9	1288.69	Arno + Lipid 2	0.3	1291.98	0.038675	2.52885	0.039138	8.86135
ARNO_FL	331	341	ELYIPNNKGQL	9	1288.69	Arno + Lipid 2	3	1292.59	0.020561	3.13499	0.021419	8.86326
ARNO_FL	331	341	ELYIPNNKGQL	9	1288.69	Arno + Lipid 2	30	1292.86	0.150758	3.40438	0.150878	8.86515
ARNO_FL	331	341	ELYIPNNKGQL	9	1288.69	Arno + Lipid 2	300	1293.19	0.007057	3.742	0.009264	8.8556
ARNO_FL	331	341	ELYIPNNKGQL	9	1288.69	Arno + Lipid 2	3000	1293.74	0.049984	4.28461	0.050343	8.85645
ARNO_FL	352	358	RVVEGNH	6	810.422	Arno	0	810.839	0.022644	0	0	3.97002
ARNO_FL	352	358	RVVEGNH	6	810.422	Arno	0.3	812.087	0.06537	1.24776	0.069181	3.97478
ARNO_FL	352	358	RVVEGNH	6	810.422	Arno	3	812.728	0.019754	1.8886	0.030049	3.97803
ARNO_FL	352	358	RVVEGNH	6	810.422	Arno	30	812.917	0.023883	2.07757	0.032911	3.97387
ARNO_FL	352	358	RVVEGNH	6	810.422	Arno	300	812.873	0.028652	2.03381	0.03652	3.96907
ARNO_FL	352	358	RVVEGNH	6	810.422	Arno	3000	812.856	0.040501	2.01665	0.046401	3.96959
ARNO_FL	352	358	RVVEGNH	6	810.422	Arno + Lipid 2	0	810.839	0.022644	0	0	3.97002
ARNO_FL	352	358	RVVEGNH	6	810.422	Arno + Lipid 2	0.3	811.983	0.061793	1.14401	0.065811	3.97467
ARNO_FL	352	358	RVVEGNH	6	810.422	Arno + Lipid 2	3	812.547	0.036641	1.70744	0.043073	3.97185
ARNO_FL	352	358	RVVEGNH	6	810.422	Arno + Lipid 2	30	812.775	0.022807	1.93562	0.032139	3.97128
ARNO_FL	352	358	RVVEGNH	6	810.422	Arno + Lipid 2	300	812.852	0.013839	2.01288	0.026538	3.96343
ARNO_FL	352	358	RVVEGNH	6	810.422	Arno + Lipid 2	3000	812.941	0.051677	2.1019	0.05642	3.96016
ARNO_FL	352	361	RVVEGNHMVY	9	1203.59	Arno	0	1204.43	0.004344	0	0	6.81641
ARNO_FL	352	361	RVVEGNHMVY	9	1203.59	Arno	0.3	1205.71	0.105571	1.27719	0.10566	6.82067
ARNO_FL	352	361	RVVEGNHMVY	9	1203.59	Arno	3	1206.58	0.049978	2.14714	0.050167	6.82411
ARNO_FL	352	361	RVVEGNHMVY	9	1203.59	Arno	30	1207.05	0.095437	2.61749	0.095536	6.82314
ARNO_FL	352	361	RVVEGNHMVY	9	1203.59	Arno	300	1207.35	0.065972	2.91435	0.066114	6.81783
ARNO_FL	352	361	RVVEGNHMVY	9	1203.59	Arno	3000	1207.58	0.041007	3.14633	0.041236	6.8167
ARNO_FL	352	361	RVVEGNHMVY	9	1203.59	Arno + Lipid 2	0	1204.43	0.004344	0	0	6.81641
ARNO_FL	352	361	RVVEGNHMVY	9	1203.59	Arno + Lipid 2	0.3	1205.56	0.096325	1.1315	0.096423	6.82786
ARNO_FL	352	361	RVVEGNHMVY	9	1203.59	Arno + Lipid 2	3	1206.31	0.105636	1.87302	0.105725	6.81827
ARNO_FL	352	361	RVVEGNHMVY	9	1203.59	Arno + Lipid 2	30	1206.87	0.032877	2.43935	0.033163	6.81305
ARNO_FL	352	361	RVVEGNHMVY	9	1203.59	Arno + Lipid 2	300	1207.12	0.061995	2.69067	0.062147	6.81139
ARNO_FL	352	361	RVVEGNHMVY	9	1203.59	Arno + Lipid 2	3000	1207.77	0.103239	3.34071	0.10333	6.81309
ARNO_FL	352	390	RVVEGNHMVYRISAPTQEEKDEWIKSIQAAVSVDPFYEM	36	4552.23	Arno	0	4555.09	0.027523	0	0	11.9984
ARNO_FL	352	390	RVVEGNHMVYRISAPTQEEKDEWIKSIQAAVSVDPFYEM	36	4552.23	Arno	0.3	4556.65	0.072379	1.55677	0.077435	12.018
ARNO_FL	352	390	RVVEGNHMVYRISAPTQEEKDEWIKSIQAAVSVDPFYEM	36	4552.23	Arno	3	4558.42	0.119291	3.32311	0.122425	12.0191
ARNO_FL	352	390	RVVEGNHMVYRISAPTQEEKDEWIKSIQAAVSVDPFYEM	36	4552.23	Arno	30	4562.61	0.164969	7.51322	0.167249	12.0158
ARNO_FL	352	390	RVVEGNHMVYRISAPTQEEKDEWIKSIQAAVSVDPFYEM	36	4552.23	Arno	300	4565.35	0.224289	10.2584	0.225972	12.0124
ARNO_FL	352	390	RVVEGNHMVYRISAPTQEEKDEWIKSIQAAVSVDPFYEM	36	4552.23	Arno	3000	4569.98	0.312596	14.8897	0.313805	12.0085
ARNO_FL	352	390	RVVEGNHMVYRISAPTQEEKDEWIKSIQAAVSVDPFYEM	36	4552.23	Arno + Lipid 2	0	4555.09	0.027523	0	0	11.9984
ARNO_FL	352	390	RVVEGNHMVYRISAPTQEEKDEWIKSIQAAVSVDPFYEM	36	4552.23	Arno + Lipid 2	0.3	4556.28	0.023499	1.18864	0.03619	12.0149
ARNO_FL	352	390	RVVEGNHMVYRISAPTQEEKDEWIKSIQAAVSVDPFYEM	36	4552.23	Arno + Lipid 2	3	4557.99	0.177856	2.89093	0.179973	12.0187
ARNO_FL	352	390	RVVEGNHMVYRISAPTQEEKDEWIKSIQAAVSVDPFYEM	36	4552.23	Arno + Lipid 2	30	4561.9	0.135621	6.80842	0.138385	12.0189
ARNO_FL	352	390	RVVEGNHMVYRISAPTQEEKDEWIKSIQAAVSVDPFYEM	36	4552.23	Arno + Lipid 2	300	4564.55	0.0361	9.45688	0.045395	12.0026
ARNO_FL	352	390	RVVEGNHMVYRISAPTQEEKDEWIKSIQAAVSVDPFYEM	36	4552.23	Arno + Lipid 2	3000	4568.9	0.060925	13.8027	0.066854	11.9977
ARNO_FL	352	391	RVVEGNHMVYRISAPTQEEKDEWIKSIQAAVSVDPFYEML	37	4665.31	Arno	0	4668.28	0.024384	0	0	12.4176
ARNO_FL	352	391	RVVEGNHMVYRISAPTQEEKDEWIKSIQAAVSVDPFYEML	37	4665.31	Arno	0.3	4669.82	0.078205	1.54043	0.081919	12.4285
ARNO_FL	352	391	RVVEGNHMVYRISAPTQEEKDEWIKSIQAAVSVDPFYEML	37	4665.31	Arno	3	4671.74	0.159801	3.46449	0.161651	12.4331
ARNO_FL	352	391	RVVEGNHMVYRISAPTQEEKDEWIKSIQAAVSVDPFYEML	37	4665.31	Arno	30	4676.3	0.078124	8.02181	0.081841	12.43
ARNO_FL	352	391	RVVEGNHMVYRISAPTQEEKDEWIKSIQAAVSVDPFYEML	37	4665.31	Arno	300	4679.46	0.170331	11.1828	0.172067	12.4271
ARNO_FL	352	391	RVVEGNHMVYRISAPTQEEKDEWIKSIQAAVSVDPFYEML	37	4665.31	Arno	3000	4684.13	0.248725	15.8475	0.249917	12.4238
ARNO_FL	352	391	RVVEGNHMVYRISAPTQEEKDEWIKSIQAAVSVDPFYEML	37	4665.31	Arno + Lipid 2	0	4668.28	0.024384	0	0	12.4176
ARNO_FL	352	391	RVVEGNHMVYRISAPTQEEKDEWIKSIQAAVSVDPFYEML	37	4665.31	Arno + Lipid 2	0.3	4669.55	0.029004	1.26612	0.037892	12.4274
ARNO_FL	352	391	RVVEGNHMVYRISAPTQEEKDEWIKSIQAAVSVDPFYEML	37	4665.31	Arno + Lipid 2	3	4671.28	0.15107	3.00186	0.153025	12.4317
ARNO_FL	352	391	RVVEGNHMVYRISAPTQEEKDEWIKSIQAAVSVDPFYEML	37	4665.31	Arno + Lipid 2	30	4675.57	0.154044	7.29014	0.155962	12.4324
ARNO_FL	352	391	RVVEGNHMVYRISAPTQEEKDEWIKSIQAAVSVDPFYEML	37	4665.31	Arno + Lipid 2	300	4678.61	0.136842	10.3326	0.138997	12.4151
ARNO_FL	352	391	RVVEGNHMVYRISAPTQEEKDEWIKSIQAAVSVDPFYEML	37	4665.31	Arno + Lipid 2	3000	4683.06	0.144137	14.7851	0.146185	12.4119
ARNO_FL	359	381	MVYRISAPTQEEKDEWIKSIQAA	21	2693.36	Arno	0	2696.8	0.018147	0	0	10.0994
ARNO_FL	359	381	MVYRISAPTQEEKDEWIKSIQAA	21	2693.36	Arno	0.3	2698.99	0.129187	2.18227	0.130455	10.11
ARNO_FL	359	381	MVYRISAPTQEEKDEWIKSIQAA	21	2693.36	Arno	3	2700.75	0.05917	3.94648	0.06189	10.113
ARNO_FL	359	381	MVYRISAPTQEEKDEWIKSIQAA	21	2693.36	Arno	30	2701.95	0.073797	5.1452	0.075995	10.1121
ARNO_FL	359	381	MVYRISAPTQEEKDEWIKSIQAA	21	2693.36	Arno	300	2703.68	0.118517	6.87604	0.119899	10.1129
ARNO_FL	359	381	MVYRISAPTQEEKDEWIKSIQAA	21	2693.36	Arno	3000	2704.53	0.111694	7.7288	0.113159	10.1103
ARNO_FL	359	381	MVYRISAPTQEEKDEWIKSIQAA	21	2693.36	Arno + Lipid 2	0	2696.8	0.018147	0	0	10.0994
ARNO_FL	359	381	MVYRISAPTQEEKDEWIKSIQAA	21	2693.36	Arno + Lipid 2	0.3	2698.87	0.132843	2.06533	0.134077	10.1105
ARNO_FL	359	381	MVYRISAPTQEEKDEWIKSIQAA	21	2693.36	Arno + Lipid 2	3	2700.65	0.072234	3.84843	0.074479	10.1099
ARNO_FL	359	381	MVYRISAPTQEEKDEWIKSIQAA	21	2693.36	Arno + Lipid 2	30	2701.51	0.324227	4.70601	0.324734	10.1134
ARNO_FL	359	381	MVYRISAPTQEEKDEWIKSIQAA	21	2693.36	Arno + Lipid 2	300	2703.57	0.113174	6.76229	0.11462	10.1027
ARNO_FL	359	381	MVYRISAPTQEEKDEWIKSIQAA	21	2693.36	Arno + Lipid 2	3000	2704.41	0.118692	7.60938	0.120071	10.1028
ARNO_FL	360	374	VYRISAPTQEEKDEW	13	1850.89	Arno	0	1852.02	0.010647	0	0	8.80863
ARNO_FL	360	374	VYRISAPTQEEKDEW	13	1850.89	Arno	0.3	1854.02	0.166365	2.00393	0.166706	8.81422
ARNO_FL	360	374	VYRISAPTQEEKDEW	13	1850.89	Arno	3	1855.36	0.069551	3.3395	0.070361	8.82095
ARNO_FL	360	374	VYRISAPTQEEKDEW	13	1850.89	Arno	30	1856.08	0.097483	4.0575	0.098062	8.82058
ARNO_FL	360	374	VYRISAPTQEEKDEW	13	1850.89	Arno	300	1856.7	0.06162	4.68279	0.062533	8.81828
ARNO_FL	360	374	VYRISAPTQEEKDEW	13	1850.89	Arno	3000	1857.61	0.075865	5.58802	0.076608	8.81545
ARNO_FL	360	374	VYRISAPTQEEKDEW	13	1850.89	Arno + Lipid 2	0	1852.02	0.010647	0	0	8.80863
ARNO_FL	360	374	VYRISAPTQEEKDEW	13	1850.89	Arno + Lipid 2	0.3	1853.65	0.145168	1.63362	0.145557	8.81789
ARNO_FL	360	374	VYRISAPTQEEKDEW	13	1850.89	Arno + Lipid 2	3	1854.58	0.126223	2.56323	0.126671	8.81494
ARNO_FL	360	374	VYRISAPTQEEKDEW	13	1850.89	Arno + Lipid 2	30	1854.92	0.305437	2.90161	0.305622	8.81335
ARNO_FL	360	374	VYRISAPTQEEKDEW	13	1850.89	Arno + Lipid 2	300	1855.97	0.069431	3.95181	0.070242	8.81313
ARNO_FL	360	374	VYRISAPTQEEKDEW	13	1850.89	Arno + Lipid 2	3000	1856.76	0.06102	4.73813	0.061942	8.81385
ARNO_FL	362	374	RISAPTQEEKDEW	11	1588.76	Arno	0	1589.71	0.013136	0	0	7.83622
ARNO_FL	362	374	RISAPTQEEKDEW	11	1588.76	Arno	0.3	1591.35	0.12651	1.642	0.12719	7.83836
ARNO_FL	362	374	RISAPTQEEKDEW	11	1588.76	Arno	3	1592.53	0.023923	2.8206	0.027293	7.84437
ARNO_FL	362	374	RISAPTQEEKDEW	11	1588.76	Arno	30	1593.2	0.096167	3.49337	0.09706	7.84189
ARNO_FL	362	374	RISAPTQEEKDEW	11	1588.76	Arno	300	1593.73	0.010982	4.0233	0.017122	7.8388
ARNO_FL	362	374	RISAPTQEEKDEW	11	1588.76	Arno	3000	1594.34	0.011065	4.63481	0.017176	7.8361
ARNO_FL	362	374	RISAPTQEEKDEW	11	1588.76	Arno + Lipid 2	0	1589.71	0.013136	0	0	7.83622
ARNO_FL	362	374	RISAPTQEEKDEW	11	1588.76	Arno + Lipid 2	0.3	1590.97	0.101415	1.26437	0.102262	7.84319
ARNO_FL	362	374	RISAPTQEEKDEW	11	1588.76	Arno + Lipid 2	3	1591.91	0.087166	2.19762	0.08815	7.83787
ARNO_FL	362	374	RISAPTQEEKDEW	11	1588.76	Arno + Lipid 2	30	1592.11	0.322338	2.39874	0.322605	7.83136
ARNO_FL	362	374	RISAPTQEEKDEW	11	1588.76	Arno + Lipid 2	300	1593.12	0.128619	3.4138	0.129288	7.83645
ARNO_FL	362	374	RISAPTQEEKDEW	11	1588.76	Arno + Lipid 2	3000	1593.61	0.02802	3.90341	0.030947	7.83718
ARNO_FL	362	381	RISAPTQEEKDEWIKSIQAA	18	2300.19	Arno	0	2301.57	0.009908	0	0	9.19519
ARNO_FL	362	381	RISAPTQEEKDEWIKSIQAA	18	2300.19	Arno	0.3	2303.83	0.223192	2.25337	0.223412	9.2021
ARNO_FL	362	381	RISAPTQEEKDEWIKSIQAA	18	2300.19	Arno	3	2305.79	0.231784	4.21563	0.231995	9.19933
ARNO_FL	362	381	RISAPTQEEKDEWIKSIQAA	18	2300.19	Arno	30	2307.21	0.11923	5.63255	0.119641	9.19526
ARNO_FL	362	381	RISAPTQEEKDEWIKSIQAA	18	2300.19	Arno	300	2308.48	0.100171	6.90748	0.100659	9.1914
ARNO_FL	362	381	RISAPTQEEKDEWIKSIQAA	18	2300.19	Arno	3000	2309.83	0.187888	8.25536	0.188149	9.18338
ARNO_FL	362	381	RISAPTQEEKDEWIKSIQAA	18	2300.19	Arno + Lipid 2	0	2301.57	0.009908	0	0	9.19519
ARNO_FL	362	381	RISAPTQEEKDEWIKSIQAA	18	2300.19	Arno + Lipid 2	0.3	2303.39	0.204233	1.81145	0.204473	9.20376
ARNO_FL	362	381	RISAPTQEEKDEWIKSIQAA	18	2300.19	Arno + Lipid 2	3	2304.85	0.277987	3.27466	0.278164	9.20015
ARNO_FL	362	381	RISAPTQEEKDEWIKSIQAA	18	2300.19	Arno + Lipid 2	30	2305.3	0.505569	3.72135	0.505666	9.19462
ARNO_FL	362	381	RISAPTQEEKDEWIKSIQAA	18	2300.19	Arno + Lipid 2	300	2307.3	0.2254	5.72598	0.225618	9.18649
ARNO_FL	362	381	RISAPTQEEKDEWIKSIQAA	18	2300.19	Arno + Lipid 2	3000	2308.29	0.077959	6.71129	0.078586	9.18536
ARNO_FL	375	381	IKSIQAA	6	730.446	Arno	0	730.803	0.00058	0	0	5.45336
ARNO_FL	375	381	IKSIQAA	6	730.446	Arno	0.3	731.303	0.045286	0.500554	0.04529	5.45953
ARNO_FL	375	381	IKSIQAA	6	730.446	Arno	3	731.945	0.024082	1.14231	0.024089	5.45911
ARNO_FL	375	381	IKSIQAA	6	730.446	Arno	30	732.651	0.045728	1.84874	0.045732	5.45507
ARNO_FL	375	381	IKSIQAA	6	730.446	Arno	300	733.325	0.04513	2.52201	0.045133	5.45232
ARNO_FL	375	381	IKSIQAA	6	730.446	Arno	3000	733.829	0.039573	3.02643	0.039577	5.45256
ARNO_FL	375	381	IKSIQAA	6	730.446	Arno + Lipid 2	0	730.803	0.00058	0	0	5.45336
ARNO_FL	375	381	IKSIQAA	6	730.446	Arno + Lipid 2	0.3	731.145	0.06151	0.342262	0.061513	5.45789
ARNO_FL	375	381	IKSIQAA	6	730.446	Arno + Lipid 2	3	731.556	0.079768	0.753743	0.07977	5.45702
ARNO_FL	375	381	IKSIQAA	6	730.446	Arno + Lipid 2	30	731.83	0.213775	1.02687	0.213776	5.45705
ARNO_FL	375	381	IKSIQAA	6	730.446	Arno + Lipid 2	300	732.868	0.070103	2.06506	0.070106	5.44574
ARNO_FL	375	381	IKSIQAA	6	730.446	Arno + Lipid 2	3000	733.292	0.031549	2.48974	0.031555	5.44415
ARNO_FL	380	388	AAVSVDPFY	7	968.472	Arno	0	969.167	0.034958	0	0	10.9921
ARNO_FL	380	388	AAVSVDPFY	7	968.472	Arno	0.3	969.97	0.091523	0.802992	0.097972	11.0053
ARNO_FL	380	388	AAVSVDPFY	7	968.472	Arno	3	971.058	0.113653	1.89073	0.118908	11.0112
ARNO_FL	380	388	AAVSVDPFY	7	968.472	Arno	30	972.348	0.111059	3.18096	0.116431	11.0087
ARNO_FL	380	388	AAVSVDPFY	7	968.472	Arno	300	972.783	0.115995	3.61633	0.121149	11.0112
ARNO_FL	380	388	AAVSVDPFY	7	968.472	Arno	3000	972.936	0.055425	3.76936	0.065529	11.0105
ARNO_FL	380	388	AAVSVDPFY	7	968.472	Arno + Lipid 2	0	969.167	0.034958	0	0	10.9921
ARNO_FL	380	388	AAVSVDPFY	7	968.472	Arno + Lipid 2	0.3	969.825	0.089683	0.657787	0.096255	11.0058
ARNO_FL	380	388	AAVSVDPFY	7	968.472	Arno + Lipid 2	3	970.824	0.108149	1.65658	0.113659	11.0076
ARNO_FL	380	388	AAVSVDPFY	7	968.472	Arno + Lipid 2	30	972.057	0.151966	2.88999	0.155935	11.0093
ARNO_FL	380	388	AAVSVDPFY	7	968.472	Arno + Lipid 2	300	972.712	0.13863	3.54479	0.14297	10.9992
ARNO_FL	380	388	AAVSVDPFY	7	968.472	Arno + Lipid 2	3000	972.954	0.015197	3.78642	0.038119	11.0011
ARNO_FL	382	388	VSVDPFY	5	826.398	Arno	0	826.841	0.008045	0	0	10.9365
ARNO_FL	382	388	VSVDPFY	5	826.398	Arno	0.3	827.42	0.036062	0.579309	0.036949	10.9496
ARNO_FL	382	388	VSVDPFY	5	826.398	Arno	3	828.086	0.033101	1.24528	0.034065	10.9573
ARNO_FL	382	388	VSVDPFY	5	826.398	Arno	30	829.112	0.01029	2.27106	0.013062	10.956
ARNO_FL	382	388	VSVDPFY	5	826.398	Arno	300	829.283	0.007757	2.44171	0.011176	10.9563
ARNO_FL	382	388	VSVDPFY	5	826.398	Arno	3000	829.302	0.006369	2.46116	0.010261	10.9556
ARNO_FL	382	388	VSVDPFY	5	826.398	Arno + Lipid 2	0	826.841	0.008045	0	0	10.9365
ARNO_FL	382	388	VSVDPFY	5	826.398	Arno + Lipid 2	0.3	827.326	0.076813	0.48481	0.077233	10.9519
ARNO_FL	382	388	VSVDPFY	5	826.398	Arno + Lipid 2	3	827.985	0.059329	1.14385	0.059872	10.9526
ARNO_FL	382	388	VSVDPFY	5	826.398	Arno + Lipid 2	30	828.974	0.114474	2.13309	0.114757	10.9529
ARNO_FL	382	388	VSVDPFY	5	826.398	Arno + Lipid 2	300	829.266	0.015907	2.4249	0.017826	10.947
ARNO_FL	382	388	VSVDPFY	5	826.398	Arno + Lipid 2	3000	829.32	0.024866	2.47906	0.026135	10.9482
ARNO_FL	382	391	VSVDPFYEML	8	1199.57	Arno	0	1200.36	0.058347	0	0	13.0012
ARNO_FL	382	391	VSVDPFYEML	8	1199.57	Arno	0.3	1201.24	0.104298	0.873274	0.119509	13.0147
ARNO_FL	382	391	VSVDPFYEML	8	1199.57	Arno	3	1202.28	0.092907	1.91779	0.109709	13.018
ARNO_FL	382	391	VSVDPFYEML	8	1199.57	Arno	30	1204.19	0.02389	3.82984	0.063049	13.0122
ARNO_FL	382	391	VSVDPFYEML	8	1199.57	Arno	300	1204.68	0.080816	4.32024	0.099677	13.0141
ARNO_FL	382	391	VSVDPFYEML	8	1199.57	Arno	3000	1204.8	0.04163	4.43469	0.071676	13.0149
ARNO_FL	382	391	VSVDPFYEML	8	1199.57	Arno + Lipid 2	0	1200.36	0.058347	0	0	13.0012
ARNO_FL	382	391	VSVDPFYEML	8	1199.57	Arno + Lipid 2	0.3	1201.15	0.150784	0.781385	0.16168	13.0118
ARNO_FL	382	391	VSVDPFYEML	8	1199.57	Arno + Lipid 2	3	1202.13	0.135981	1.76947	0.14797	13.0141
ARNO_FL	382	391	VSVDPFYEML	8	1199.57	Arno + Lipid 2	30	1203.94	0.181808	3.57099	0.190941	13.0179
ARNO_FL	382	391	VSVDPFYEML	8	1199.57	Arno + Lipid 2	300	1204.67	0.024624	4.3096	0.06333	13.0042
ARNO_FL	382	391	VSVDPFYEML	8	1199.57	Arno + Lipid 2	3000	1204.8	0.01293	4.43597	0.059763	13.005
ARNO_FL	392	407	AARKKRISVKKKQEQP	14	1895.17	Arno	0	1896.12	0.082599	0	0	3.76697
ARNO_FL	392	407	AARKKRISVKKKQEQP	14	1895.17	Arno	0.3	1899.11	0.278339	2.98526	0.290336	3.77021
ARNO_FL	392	407	AARKKRISVKKKQEQP	14	1895.17	Arno	3	1901.22	0.178177	5.09539	0.196392	3.77006
ARNO_FL	392	407	AARKKRISVKKKQEQP	14	1895.17	Arno	30	1901.77	0.191937	5.65036	0.208956	3.78388
ARNO_FL	392	407	AARKKRISVKKKQEQP	14	1895.17	Arno	300	1901.97	0.096298	5.84552	0.12687	3.75605
ARNO_FL	392	407	AARKKRISVKKKQEQP	14	1895.17	Arno	3000	1901.79	0.210425	5.66591	0.226056	3.7554
ARNO_FL	392	407	AARKKRISVKKKQEQP	14	1895.17	Arno + Lipid 2	0	1896.12	0.082599	0	0	3.76697
ARNO_FL	392	407	AARKKRISVKKKQEQP	14	1895.17	Arno + Lipid 2	0.3	1898.85	0.062082	2.72838	0.103329	3.78427
ARNO_FL	392	407	AARKKRISVKKKQEQP	14	1895.17	Arno + Lipid 2	3	1900.78	0.185201	4.65622	0.202786	3.76938
ARNO_FL	392	407	AARKKRISVKKKQEQP	14	1895.17	Arno + Lipid 2	30	1901.83	0.161517	5.71496	0.181412	3.78119
ARNO_FL	392	407	AARKKRISVKKKQEQP	14	1895.17	Arno + Lipid 2	300	1901.79	0.318337	5.67456	0.328878	3.75287
ARNO_FL	392	407	AARKKRISVKKKQEQP	14	1895.17	Arno + Lipid 2	3000	1902.13	0.12912	6.01247	0.15328	3.74736
