# Supplementary material for: Structural Organization and Dynamics of Homodimeric Cytohesin Family Arf GTPase Exchange Factors in Solution and on Membranes
Source: Structure. 2019 Dec 3;27(12):1782–1797.e7. doi: 10.1016/j.str.2019.09.007 (PMC6948192; doi:10.1016/j.str.2019.09.007)
Supplement: Data S1. Software, Related to the STAR Methods [file mmc3.zip]

Archive with 723 entries (691 files):
- Software
- Software/._.DS_Store
- Software/.DS_Store
- Software/._Dela App Scripts
- Software/Dela App Scripts
- Software/Pipelines
- Software/Python scripts
- Software/._Readme.pdf
- Software/Readme.pdf
- Software/Shell scripts
- Software/Shell scripts/._.DS_Store
- Software/Shell scripts/.DS_Store
- Software/Shell scripts/._calculate_extract_rg.sh
- Software/Shell scripts/calculate_extract_rg.sh
- Software/Shell scripts/._dammif.sh
- Software/Shell scripts/dammif.sh
- Software/Shell scripts/._extract_models.sh
- Software/Shell scripts/extract_models.sh
- Software/Shell scripts/._foxs.sh
- Software/Shell scripts/foxs.sh
- Software/Shell scripts/._foxs_component_summation_resample.sh
- Software/Shell scripts/foxs_component_summation_resample.sh
- Software/Shell scripts/._gasbor.sh
- Software/Shell scripts/gasbor.sh
- Software/Python scripts/._.DS_Store
- Software/Python scripts/.DS_Store
- Software/Python scripts/._e2classesvsprojs.py
- Software/Python scripts/e2classesvsprojs.py
- Software/Python scripts/._e2classesvsprojs_best_scores.py
- Software/Python scripts/e2classesvsprojs_best_scores.py
- Software/Python scripts/._e2classesvsprojs_extract_best.py
- Software/Python scripts/e2classesvsprojs_extract_best.py
- Software/Python scripts/._e2classesvsprojs_generate_best_list.py
- Software/Python scripts/e2classesvsprojs_generate_best_list.py
- Software/Python scripts/._e2pdbs2mrcs.py
- Software/Python scripts/e2pdbs2mrcs.py
- Software/Python scripts/._extract_rg.py
- Software/Python scripts/extract_rg.py
- Software/Python scripts/._filenames_rg.py
- Software/Python scripts/filenames_rg.py
- Software/Python scripts/._foxs_component_summation.py
- Software/Python scripts/foxs_component_summation.py
- Software/Python scripts/._foxs_resample.py
- Software/Python scripts/foxs_resample.py
- Software/Python scripts/._histogram.py
- Software/Python scripts/histogram.py
- Software/Python scripts/._histogram_fractions.py
- Software/Python scripts/histogram_fractions.py
- Software/Python scripts/._multifoxs_filenames.py
- Software/Python scripts/multifoxs_filenames.py
- Software/Pipelines/._e2classesvsprojs_pipeline.txt
- Software/Pipelines/e2classesvsprojs_pipeline.txt
- Software/Pipelines/._multifoxs_mem_pipeline.txt
- Software/Pipelines/multifoxs_mem_pipeline.txt
- Software/Pipelines/._multifoxs_pipeline.txt
- Software/Pipelines/multifoxs_pipeline.txt
- Software/Dela App Scripts/._.DS_Store
- Software/Dela App Scripts/.DS_Store
- Software/Dela App Scripts/Dela.app
- Software/Dela App Scripts/Grp1
- Software/Dela App Scripts/._Python Script Templates
- Software/Dela App Scripts/Python Script Templates
- Software/Dela App Scripts/SAXS Python Scripts
- Software/Dela App Scripts/._SAXS_Tutorial.pdf
- Software/Dela App Scripts/SAXS_Tutorial.pdf
- Software/Dela App Scripts/SAXS Python Scripts/._.DS_Store
- Software/Dela App Scripts/SAXS Python Scripts/.DS_Store
- Software/Dela App Scripts/SAXS Python Scripts/._SAXS_Buffer_Subtraction.py
- Software/Dela App Scripts/SAXS Python Scripts/SAXS_Buffer_Subtraction.py
- Software/Dela App Scripts/SAXS Python Scripts/._SAXS_Buffer_Subtraction_Guinier_Analysis.py
- Software/Dela App Scripts/SAXS Python Scripts/SAXS_Buffer_Subtraction_Guinier_Analysis.py
- Software/Dela App Scripts/SAXS Python Scripts/._SAXS_Guinier_Fit.py
- Software/Dela App Scripts/SAXS Python Scripts/SAXS_Guinier_Fit.py
- Software/Dela App Scripts/SAXS Python Scripts/._SAXS_Guinier_Fit_with_defaults.py
- Software/Dela App Scripts/SAXS Python Scripts/SAXS_Guinier_Fit_with_defaults.py
- Software/Dela App Scripts/SAXS Python Scripts/._SAXS_Guinier_Plot.py
- Software/Dela App Scripts/SAXS Python Scripts/SAXS_Guinier_Plot.py
- Software/Dela App Scripts/SAXS Python Scripts/._SAXS_Guinier_Plot_Fit.py
- Software/Dela App Scripts/SAXS Python Scripts/SAXS_Guinier_Plot_Fit.py
- Software/Dela App Scripts/SAXS Python Scripts/._SAXS_Guinier_Profile.py
- Software/Dela App Scripts/SAXS Python Scripts/SAXS_Guinier_Profile.py
- Software/Dela App Scripts/SAXS Python Scripts/._SAXS_Integral_Baseline_Correction copy.py
- Software/Dela App Scripts/SAXS Python Scripts/SAXS_Integral_Baseline_Correction copy.py
- Software/Dela App Scripts/SAXS Python Scripts/._SAXS_Integral_Baseline_Correction.py
- Software/Dela App Scripts/SAXS Python Scripts/SAXS_Integral_Baseline_Correction.py
- Software/Dela App Scripts/SAXS Python Scripts/._SAXS_IvsQ_Plot.py
- Software/Dela App Scripts/SAXS Python Scripts/SAXS_IvsQ_Plot.py
- Software/Dela App Scripts/SAXS Python Scripts/._SAXS_Kratky_Plot.py
- Software/Dela App Scripts/SAXS Python Scripts/SAXS_Kratky_Plot.py
- Software/Dela App Scripts/SAXS Python Scripts/._SAXS_Linear_Combination_Guinier_Analysis.py
- Software/Dela App Scripts/SAXS Python Scripts/SAXS_Linear_Combination_Guinier_Analysis.py
- Software/Dela App Scripts/SAXS Python Scripts/._SAXS_Linear_Combination_Guinier_Analysis_Subtracted.py
- Software/Dela App Scripts/SAXS Python Scripts/SAXS_Linear_Combination_Guinier_Analysis_Subtracted.py
- Software/Dela App Scripts/SAXS Python Scripts/._SAXS_Log_Log_Plot.py
- Software/Dela App Scripts/SAXS Python Scripts/SAXS_Log_Log_Plot.py
- Software/Dela App Scripts/SAXS Python Scripts/._SAXS_Mean_Scattering_Profile.py
- Software/Dela App Scripts/SAXS Python Scripts/SAXS_Mean_Scattering_Profile.py
- Software/Dela App Scripts/SAXS Python Scripts/._SAXS_Normalization.py
- Software/Dela App Scripts/SAXS Python Scripts/SAXS_Normalization.py
- Software/Dela App Scripts/SAXS Python Scripts/._SAXS_Normalization_exploration.py
- Software/Dela App Scripts/SAXS Python Scripts/SAXS_Normalization_exploration.py
- Software/Dela App Scripts/SAXS Python Scripts/._SAXS_Normalization_exploration_weights.py
- Software/Dela App Scripts/SAXS Python Scripts/SAXS_Normalization_exploration_weights.py
- Software/Dela App Scripts/SAXS Python Scripts/._SAXS_Normalization_mean_I0_I1.py
- Software/Dela App Scripts/SAXS Python Scripts/SAXS_Normalization_mean_I0_I1.py
- Software/Dela App Scripts/SAXS Python Scripts/._SAXS_Plot_Data_With_Indices_In_Selection_Regions.py
- Software/Dela App Scripts/SAXS Python Scripts/SAXS_Plot_Data_With_Indices_In_Selection_Regions.py
- Software/Dela App Scripts/SAXS Python Scripts/._SAXS_Plot_Data_With_Optimal_StoN.py
- Software/Dela App Scripts/SAXS Python Scripts/SAXS_Plot_Data_With_Optimal_StoN.py
- Software/Dela App Scripts/SAXS Python Scripts/._SAXS_Plot_Data_With_SR_Indices_Optimal_StoN_SR.py
- Software/Dela App Scripts/SAXS Python Scripts/SAXS_Plot_Data_With_SR_Indices_Optimal_StoN_SR.py
- Software/Dela App Scripts/SAXS Python Scripts/._SAXS_Plot_GNON_Pr.dela
- Software/Dela App Scripts/SAXS Python Scripts/SAXS_Plot_GNON_Pr.dela
- Software/Dela App Scripts/SAXS Python Scripts/._SAXS_Plot_GNON_Pr.py
- Software/Dela App Scripts/SAXS Python Scripts/SAXS_Plot_GNON_Pr.py
- Software/Dela App Scripts/SAXS Python Scripts/._SAXS_Porod_Plot.py
- Software/Dela App Scripts/SAXS Python Scripts/SAXS_Porod_Plot.py
- Software/Dela App Scripts/SAXS Python Scripts/._SAXS_SEC-SAXS_simulation.py
- Software/Dela App Scripts/SAXS Python Scripts/SAXS_SEC-SAXS_simulation.py
- Software/Dela App Scripts/SAXS Python Scripts/._SAXS_Total_Scattering_Profile.py
- Software/Dela App Scripts/SAXS Python Scripts/SAXS_Total_Scattering_Profile.py
- Software/Dela App Scripts/SAXS Python Scripts/._SAXS_Undo_Normalization.py
- Software/Dela App Scripts/SAXS Python Scripts/SAXS_Undo_Normalization.py
- Software/Dela App Scripts/Python Script Templates/._Process_new_data_template.py
- Software/Dela App Scripts/Python Script Templates/Process_new_data_template.py
- Software/Dela App Scripts/Python Script Templates/._Process_template.py
- Software/Dela App Scripts/Python Script Templates/Process_template.py
- Software/Dela App Scripts/Grp1/._.DS_Store
- Software/Dela App Scripts/Grp1/.DS_Store
- Software/Dela App Scripts/Grp1/reduced data
- Software/Dela App Scripts/Grp1/reduced data/._Grp1_001.dat
- Software/Dela App Scripts/Grp1/reduced data/Grp1_001.dat
- Software/Dela App Scripts/Grp1/reduced data/Grp1_002.dat
- Software/Dela App Scripts/Grp1/reduced data/Grp1_003.dat
- Software/Dela App Scripts/Grp1/reduced data/._Grp1_004.dat
- Software/Dela App Scripts/Grp1/reduced data/Grp1_004.dat
- Software/Dela App Scripts/Grp1/reduced data/Grp1_005.dat
- Software/Dela App Scripts/Grp1/reduced data/Grp1_006.dat
- Software/Dela App Scripts/Grp1/reduced data/Grp1_007.dat
- Software/Dela App Scripts/Grp1/reduced data/Grp1_008.dat
- Software/Dela App Scripts/Grp1/reduced data/Grp1_009.dat
- Software/Dela App Scripts/Grp1/reduced data/Grp1_010.dat
- Software/Dela App Scripts/Grp1/reduced data/Grp1_011.dat
- Software/Dela App Scripts/Grp1/reduced data/Grp1_012.dat
- Software/Dela App Scripts/Grp1/reduced data/Grp1_013.dat
- Software/Dela App Scripts/Grp1/reduced data/Grp1_014.dat
- Software/Dela App Scripts/Grp1/reduced data/Grp1_015.dat
- Software/Dela App Scripts/Grp1/reduced data/Grp1_016.dat
- Software/Dela App Scripts/Grp1/reduced data/Grp1_017.dat
- Software/Dela App Scripts/Grp1/reduced data/Grp1_018.dat
- Software/Dela App Scripts/Grp1/reduced data/Grp1_019.dat
- Software/Dela App Scripts/Grp1/reduced data/Grp1_020.dat
- Software/Dela App Scripts/Grp1/reduced data/Grp1_021.dat
- Software/Dela App Scripts/Grp1/reduced data/Grp1_022.dat
- Software/Dela App Scripts/Grp1/reduced data/Grp1_023.dat
- Software/Dela App Scripts/Grp1/reduced data/Grp1_024.dat
- Software/Dela App Scripts/Grp1/reduced data/Grp1_025.dat
- Software/Dela App Scripts/Grp1/reduced data/Grp1_026.dat
- Software/Dela App Scripts/Grp1/reduced data/Grp1_027.dat
- Software/Dela App Scripts/Grp1/reduced data/Grp1_028.dat
- Software/Dela App Scripts/Grp1/reduced data/Grp1_029.dat
- Software/Dela App Scripts/Grp1/reduced data/Grp1_030.dat
- Software/Dela App Scripts/Grp1/reduced data/Grp1_031.dat
- Software/Dela App Scripts/Grp1/reduced data/Grp1_032.dat
- Software/Dela App Scripts/Grp1/reduced data/Grp1_033.dat
- Software/Dela App Scripts/Grp1/reduced data/Grp1_034.dat
- Software/Dela App Scripts/Grp1/reduced data/Grp1_035.dat
- Software/Dela App Scripts/Grp1/reduced data/Grp1_036.dat
- Software/Dela App Scripts/Grp1/reduced data/Grp1_037.dat
- Software/Dela App Scripts/Grp1/reduced data/Grp1_038.dat
- Software/Dela App Scripts/Grp1/reduced data/Grp1_039.dat
- Software/Dela App Scripts/Grp1/reduced data/Grp1_040.dat
- Software/Dela App Scripts/Grp1/reduced data/Grp1_041.dat
- Software/Dela App Scripts/Grp1/reduced data/Grp1_042.dat
- Software/Dela App Scripts/Grp1/reduced data/Grp1_043.dat
- Software/Dela App Scripts/Grp1/reduced data/Grp1_044.dat
- Software/Dela App Scripts/Grp1/reduced data/Grp1_045.dat
- Software/Dela App Scripts/Grp1/reduced data/Grp1_046.dat
- Software/Dela App Scripts/Grp1/reduced data/Grp1_047.dat
- Software/Dela App Scripts/Grp1/reduced data/Grp1_048.dat
- Software/Dela App Scripts/Grp1/reduced data/Grp1_049.dat
- Software/Dela App Scripts/Grp1/reduced data/Grp1_050.dat
- Software/Dela App Scripts/Grp1/reduced data/Grp1_051.dat
- Software/Dela App Scripts/Grp1/reduced data/Grp1_052.dat
- Software/Dela App Scripts/Grp1/reduced data/Grp1_053.dat
- Software/Dela App Scripts/Grp1/reduced data/Grp1_054.dat
- Software/Dela App Scripts/Grp1/reduced data/Grp1_055.dat
- Software/Dela App Scripts/Grp1/reduced data/Grp1_056.dat
- Software/Dela App Scripts/Grp1/reduced data/Grp1_057.dat
- Software/Dela App Scripts/Grp1/reduced data/Grp1_058.dat
- Software/Dela App Scripts/Grp1/reduced data/Grp1_059.dat
- Software/Dela App Scripts/Grp1/reduced data/Grp1_060.dat
- Software/Dela App Scripts/Grp1/reduced data/Grp1_061.dat
- Software/Dela App Scripts/Grp1/reduced data/Grp1_062.dat
- Software/Dela App Scripts/Grp1/reduced data/Grp1_063.dat
- Software/Dela App Scripts/Grp1/reduced data/Grp1_064.dat
- Software/Dela App Scripts/Grp1/reduced data/Grp1_065.dat
- Software/Dela App Scripts/Grp1/reduced data/Grp1_066.dat
- Software/Dela App Scripts/Grp1/reduced data/Grp1_067.dat
- Software/Dela App Scripts/Grp1/reduced data/Grp1_068.dat
- Software/Dela App Scripts/Grp1/reduced data/Grp1_069.dat
- Software/Dela App Scripts/Grp1/reduced data/Grp1_070.dat
- Software/Dela App Scripts/Grp1/reduced data/Grp1_071.dat
- Software/Dela App Scripts/Grp1/reduced data/Grp1_072.dat
- Software/Dela App Scripts/Grp1/reduced data/Grp1_073.dat
- Software/Dela App Scripts/Grp1/reduced data/Grp1_074.dat
- Software/Dela App Scripts/Grp1/reduced data/Grp1_075.dat
- Software/Dela App Scripts/Grp1/reduced data/Grp1_076.dat
- Software/Dela App Scripts/Grp1/reduced data/Grp1_077.dat
- Software/Dela App Scripts/Grp1/reduced data/Grp1_078.dat
- Software/Dela App Scripts/Grp1/reduced data/Grp1_079.dat
- Software/Dela App Scripts/Grp1/reduced data/Grp1_080.dat
- Software/Dela App Scripts/Grp1/reduced data/Grp1_081.dat
- Software/Dela App Scripts/Grp1/reduced data/Grp1_082.dat
- Software/Dela App Scripts/Grp1/reduced data/Grp1_083.dat
- Software/Dela App Scripts/Grp1/reduced data/Grp1_084.dat
- Software/Dela App Scripts/Grp1/reduced data/Grp1_085.dat
- Software/Dela App Scripts/Grp1/reduced data/Grp1_086.dat
- Software/Dela App Scripts/Grp1/reduced data/Grp1_087.dat
- Software/Dela App Scripts/Grp1/reduced data/Grp1_088.dat
- Software/Dela App Scripts/Grp1/reduced data/Grp1_089.dat
- Software/Dela App Scripts/Grp1/reduced data/Grp1_090.dat
- Software/Dela App Scripts/Grp1/reduced data/Grp1_091.dat
- Software/Dela App Scripts/Grp1/reduced data/Grp1_092.dat
- Software/Dela App Scripts/Grp1/reduced data/Grp1_093.dat
- Software/Dela App Scripts/Grp1/reduced data/Grp1_094.dat
- Software/Dela App Scripts/Grp1/reduced data/Grp1_095.dat
- Software/Dela App Scripts/Grp1/reduced data/Grp1_096.dat
- Software/Dela App Scripts/Grp1/reduced data/Grp1_097.dat
- Software/Dela App Scripts/Grp1/reduced data/Grp1_098.dat
- Software/Dela App Scripts/Grp1/reduced data/Grp1_099.dat
- Software/Dela App Scripts/Grp1/reduced data/Grp1_100.dat
- Software/Dela App Scripts/Grp1/reduced data/Grp1_101.dat
- Software/Dela App Scripts/Grp1/reduced data/Grp1_102.dat
- Software/Dela App Scripts/Grp1/reduced data/Grp1_103.dat
- Software/Dela App Scripts/Grp1/reduced data/Grp1_104.dat
- Software/Dela App Scripts/Grp1/reduced data/Grp1_105.dat
- Software/Dela App Scripts/Grp1/reduced data/Grp1_106.dat
- Software/Dela App Scripts/Grp1/reduced data/Grp1_107.dat
- Software/Dela App Scripts/Grp1/reduced data/Grp1_108.dat
- Software/Dela App Scripts/Dela.app/Contents
- Software/Dela App Scripts/Dela.app/Contents/Frameworks
- Software/Dela App Scripts/Dela.app/Contents/Info.plist
- Software/Dela App Scripts/Dela.app/Contents/Library
- Software/Dela App Scripts/Dela.app/Contents/MacOS
- Software/Dela App Scripts/Dela.app/Contents/PkgInfo
- Software/Dela App Scripts/Dela.app/Contents/Resources
- Software/Dela App Scripts/Dela.app/Contents/Resources/align.tif
- Software/Dela App Scripts/Dela.app/Contents/Resources/align_bottom.tif
- Software/Dela App Scripts/Dela.app/Contents/Resources/align_horizontal_center.tif
- Software/Dela App Scripts/Dela.app/Contents/Resources/align_left.tif
- Software/Dela App Scripts/Dela.app/Contents/Resources/align_right.tif
- Software/Dela App Scripts/Dela.app/Contents/Resources/align_top.tif
- Software/Dela App Scripts/Dela.app/Contents/Resources/align_vertical_center.tif
- Software/Dela App Scripts/Dela.app/Contents/Resources/average.tif
- Software/Dela App Scripts/Dela.app/Contents/Resources/axes.tif
- Software/Dela App Scripts/Dela.app/Contents/Resources/binding_data.tif
- Software/Dela App Scripts/Dela.app/Contents/Resources/binding_data_flipped.tif
- Software/Dela App Scripts/Dela.app/Contents/Resources/Bold.tif
- Software/Dela App Scripts/Dela.app/Contents/Resources/Bold_alternate.tif
- Software/Dela App Scripts/Dela.app/Contents/Resources/bold_italic.tif
- Software/Dela App Scripts/Dela.app/Contents/Resources/catalytic_efficiencies.tif
- Software/Dela App Scripts/Dela.app/Contents/Resources/catalytic_efficiencies_data.tif
- Software/Dela App Scripts/Dela.app/Contents/Resources/catalytic_efficiencies_data_flipped.tif
- Software/Dela App Scripts/Dela.app/Contents/Resources/CenterJustity.tif
- Software/Dela App Scripts/Dela.app/Contents/Resources/CenterJustity_alternate.tif
- Software/Dela App Scripts/Dela.app/Contents/Resources/checkered_pattern.tif
- Software/Dela App Scripts/Dela.app/Contents/Resources/chromatogram_data.tif
- Software/Dela App Scripts/Dela.app/Contents/Resources/chromatogram_data_flipped.tif
- Software/Dela App Scripts/Dela.app/Contents/Resources/clear_undo_list.tif
- Software/Dela App Scripts/Dela.app/Contents/Resources/column_optinos_group_data_overlay.tif
- Software/Dela App Scripts/Dela.app/Contents/Resources/column_options_group_data.tif
- Software/Dela App Scripts/Dela.app/Contents/Resources/column_options_group_rows.tif
- Software/Dela App Scripts/Dela.app/Contents/Resources/column_options_group_rows_overlay.tif
- Software/Dela App Scripts/Dela.app/Contents/Resources/column_options_ungrouped.tif
- Software/Dela App Scripts/Dela.app/Contents/Resources/column_plot.tif
- Software/Dela App Scripts/Dela.app/Contents/Resources/column_plot_flipped.tif
- Software/Dela App Scripts/Dela.app/Contents/Resources/column_plot_horizontal_bars.tif
- Software/Dela App Scripts/Dela.app/Contents/Resources/column_plot_horizontal_symbols.tif
- Software/Dela App Scripts/Dela.app/Contents/Resources/column_plot_vertical_bars.tif
- Software/Dela App Scripts/Dela.app/Contents/Resources/column_plot_vertical_symbols.tif
- Software/Dela App Scripts/Dela.app/Contents/Resources/columns.tif
- Software/Dela App Scripts/Dela.app/Contents/Resources/columns_flipped.tif
- Software/Dela App Scripts/Dela.app/Contents/Resources/contents_view.tif
- Software/Dela App Scripts/Dela.app/Contents/Resources/contents_view_alternate.tif
- Software/Dela App Scripts/Dela.app/Contents/Resources/data.tif
- Software/Dela App Scripts/Dela.app/Contents/Resources/data_flipped.tif
- Software/Dela App Scripts/Dela.app/Contents/Resources/ddf.icns
- Software/Dela App Scripts/Dela.app/Contents/Resources/default_kerning.tif
- Software/Dela App Scripts/Dela.app/Contents/Resources/Dela.help
- Software/Dela App Scripts/Dela.app/Contents/Resources/dela.icns
- Software/Dela App Scripts/Dela.app/Contents/Resources/dela.tif
- Software/Dela App Scripts/Dela.app/Contents/Resources/dela32.tif
- Software/Dela App Scripts/Dela.app/Contents/Resources/distribute_bottom.tif
- Software/Dela App Scripts/Dela.app/Contents/Resources/distribute_horizontal_center.tif
- Software/Dela App Scripts/Dela.app/Contents/Resources/distribute_left.tif
- Software/Dela App Scripts/Dela.app/Contents/Resources/distribute_right.tif
- Software/Dela App Scripts/Dela.app/Contents/Resources/distribute_top.tif
- Software/Dela App Scripts/Dela.app/Contents/Resources/distribute_vertical_center.tif
- Software/Dela App Scripts/Dela.app/Contents/Resources/double_line_space.tif
[truncated: 423 more entries]
