# Supplementary material for: Structural Organization and Dynamics of Homodimeric Cytohesin Family Arf GTPase Exchange Factors in Solution and on Membranes
Source: Structure. 2019 Dec 3;27(12):1782–1797.e7. doi: 10.1016/j.str.2019.09.007 (PMC6948192; doi:10.1016/j.str.2019.09.007)
Supplement: Data S1. Software, Related to the STAR Methods [file mmc3.zip › Software/Shell scripts/calculate_extract_rg.sh]

#!/bin/bash

# ----------------------------------------------------------------------------
#  Automates calculation and extraction of Rg values
#
#  Usage: calculate_extract_rg.sh <first_node> <last_node>
#
#  Command line arguments:
#    first_node        first node number (e.g. 1)
#    last_node         last node number (e.g. 100)
#
#  Options:
#    -h, --help
#
#  Notes:
#    1. Uses the IMP program Rg to calculte Rg for each node in the sequence
#       first_node to last_node and extracts the values from the output
#    2. Assumes 100 models per node stored in directories named n#m# where n
#       indicates the node, m the model and # is a number 
#    3. The output file rg.txt contains a single unsorted column of Rg values
# ----------------------------------------------------------------------------

usage="
Usage:
  calculate_extract_rg.sh [options] <first_node> <last_node>

Arguments:
  first_node     first node number (e.g. 1)
  last_node      last node number (e.g. 100)

Options:
  -h, --help           print usage and exit
"

if [ $# != 2 ] || [ $1 == '-h' ] || [ $1 == '--help' ]; then
  echo "$usage"
  exit 1
fi

echo > rg.txt

for i in `seq $1 $2` ; do
  for j in `seq 1 100` ; do
    rg node${i}/n${i}m${j}.pdb > rg2.txt
    cat rg.txt rg2.txt | grep = > rgt.txt
    mv rgt.txt rg.txt
  done
done

mv rg.txt rgt.txt
python ~/bin/extract_rg.py rgt.txt rg.txt
rm rg2.txt
rm rgt.txt
