# Supplementary material for: Structural Organization and Dynamics of Homodimeric Cytohesin Family Arf GTPase Exchange Factors in Solution and on Membranes
Source: Structure. 2019 Dec 3;27(12):1782–1797.e7. doi: 10.1016/j.str.2019.09.007 (PMC6948192; doi:10.1016/j.str.2019.09.007)
Supplement: Data S1. Software, Related to the STAR Methods [file mmc3.zip › Software/Shell scripts/dammif.sh]

#!/bin/bash

# ----------------------------------------------------------------------------
#  Automates generation of ab initio bead models with DAMMIF,
#  systematic pairwise alignment and selection with DAMSEL,
#  alignment against the most representative bead model with DAMSUP,
#  'averaging' with DAMAVER, filtering with DAMFILT,
#  and generation of an input file for DAMMIN with DAMSTART.
#
#  Usage: dammif.sh <GNOM output file>
#
#  Command line arguments:
#    GNOM output file        path/filename of GNOM output file
#
#  Options:
#    -h, --help
#
#  Notes:
#    Generates ten sets of ten models, averages/filters each set, then
#    averages/filters the results
# ----------------------------------------------------------------------------

usage="
Usage:
  dammif.sh [options] <GNOM output file>

Arguments:
  GNOM output file     path/filename of GNOM output file

Options:
  -h, --help           print usage and exit
"

if [ $# != 1 ] || [ $1 == '-h' ] || [ $1 == '--help' ]; then
  echo "$usage"
  exit 1
fi

for i in `seq 1 10` ; do dammif --prefix=dammif-$i --mode=slow $1; done

damsel dammif-1-1.pdb dammif-2-1.pdb dammif-3-1.pdb dammif-4-1.pdb dammif-5-1.pdb dammif-6-1.pdb dammif-7-1.pdb dammif-8-1.pdb dammif-9-1.pdb dammif-10-1.pdb
damsup
damaver
damfilt
damstart
cp damsel.log damsel1.log
cp damsup.log damsup1.log
cp damaver.pdb damaver1.pdb
cp damfilt.pdb damfilt1.pdb
cp damstart.pdb damstart1.pdb

for i in `seq 11 20` ; do dammif --prefix=dammif-$i --mode=slow $1; done

damsel dammif-11-1.pdb dammif-12-1.pdb dammif-13-1.pdb dammif-14-1.pdb dammif-15-1.pdb dammif-16-1.pdb dammif-17-1.pdb dammif-18-1.pdb dammif-19-1.pdb  dammif-20-1.pdb
damsup
damaver
damfilt
damstart
cp damsel.log damsel2.log
cp damsup.log damsup2.log
cp damaver.pdb damaver2.pdb
cp damfilt.pdb damfilt2.pdb
cp damstart.pdb damstart2.pdb

for i in `seq 21 30` ; do dammif --prefix=dammif-$i --mode=slow $1; done

damsel dammif-21-1.pdb dammif-22-1.pdb dammif-23-1.pdb dammif-24-1.pdb dammif-25-1.pdb dammif-26-1.pdb dammif-27-1.pdb dammif-28-1.pdb dammif-29-1.pdb dammif-30-1.pdb
damsup
damaver
damfilt
damstart
cp damsel.log damsel3.log
cp damsup.log damsup3.log
cp damaver.pdb damaver3.pdb
cp damfilt.pdb damfilt3.pdb
cp damstart.pdb damstart3.pdb

for i in `seq 31 40` ; do dammif --prefix=dammif-$i --mode=slow $1; done

damsel dammif-31-1.pdb dammif-32-1.pdb dammif-33-1.pdb dammif-34-1.pdb dammif-35-1.pdb dammif-36-1.pdb dammif-37-1.pdb dammif-38-1.pdb dammif-39-1.pdb dammif-40-1.pdb
damsup
damaver
damfilt
damstart
cp damsel.log damsel4.log
cp damsup.log damsup4.log
cp damaver.pdb damaver4.pdb
cp damfilt.pdb damfilt4.pdb
cp damstart.pdb damstart4.pdb

for i in `seq 41 50` ; do dammif --prefix=dammif-$i --mode=slow $1; done

damsel dammif-41-1.pdb dammif-42-1.pdb dammif-43-1.pdb dammif-44-1.pdb dammif-45-1.pdb dammif-46-1.pdb dammif-47-1.pdb dammif-48-1.pdb dammif-49-1.pdb dammif-50-1.pdb
damsup
damaver
damfilt
damstart
cp damsel.log damsel5.log
cp damsup.log damsup5.log
cp damaver.pdb damaver5.pdb
cp damfilt.pdb damfilt5.pdb
cp damstart.pdb damstart5.pdb

for i in `seq 51 60` ; do dammif --prefix=dammif-$i --mode=slow $1; done

damsel dammif-51-1.pdb dammif-52-1.pdb dammif-53-1.pdb dammif-54-1.pdb dammif-55-1.pdb dammif-56-1.pdb dammif-57-1.pdb dammif-58-1.pdb dammif-59-1.pdb dammif-60-1.pdb
damsup
damaver
damfilt
damstart
cp damsel.log damsel6.log
cp damsup.log damsup6.log
cp damaver.pdb damaver6.pdb
cp damfilt.pdb damfilt6.pdb
cp damstart.pdb damstart6.pdb

for i in `seq 61 70` ; do dammif --prefix=dammif-$i --mode=slow $1; done

damsel dammif-61-1.pdb dammif-62-1.pdb dammif-63-1.pdb dammif-64-1.pdb dammif-65-1.pdb dammif-66-1.pdb dammif-67-1.pdb dammif-68-1.pdb dammif-69-1.pdb dammif-70-1.pdb
damsup
damaver
damfilt
damstart
cp damsel.log damsel7.log
cp damsup.log damsup7.log
cp damaver.pdb damaver7.pdb
cp damfilt.pdb damfilt7.pdb
cp damstart.pdb damstart7.pdb

for i in `seq 71 80` ; do dammif --prefix=dammif-$i --mode=slow $1; done

damsel dammif-71-1.pdb dammif-72-1.pdb dammif-73-1.pdb dammif-74-1.pdb dammif-75-1.pdb dammif-76-1.pdb dammif-77-1.pdb dammif-78-1.pdb dammif-79-1.pdb dammif-80-1.pdb
damsup
damaver
damfilt
damstart
cp damsel.log damsel8.log
cp damsup.log damsup8.log
cp damaver.pdb damaver8.pdb
cp damfilt.pdb damfilt8.pdb
cp damstart.pdb damstart8.pdb

for i in `seq 81 90` ; do dammif --prefix=dammif-$i --mode=slow $1; done

damsel dammif-81-1.pdb dammif-82-1.pdb dammif-83-1.pdb dammif-84-1.pdb dammif-85-1.pdb dammif-86-1.pdb dammif-87-1.pdb dammif-88-1.pdb dammif-89-1.pdb dammif-90-1.pdb
damsup
damaver
damfilt
damstart
cp damsel.log damsel9.log
cp damsup.log damsup9.log
cp damaver.pdb damaver9.pdb
cp damfilt.pdb damfilt9.pdb
cp damstart.pdb damstart9.pdb

for i in `seq 91 100` ; do dammif --prefix=dammif-$i --mode=slow $1; done

damsel dammif-91-1.pdb dammif-92-1.pdb dammif-93-1.pdb dammif-94-1.pdb dammif-95-1.pdb dammif-96-1.pdb dammif-97-1.pdb dammif-98-1.pdb dammif-99-1.pdb dammif-100-1.pdb
damsup
damaver
damfilt
damstart
cp damsel.log damsel10.log
cp damsup.log damsup10.log
cp damaver.pdb damaver10.pdb
cp damfilt.pdb damfilt10.pdb
cp damstart.pdb damstart10.pdb

damsel damfilt1.pdb damfilt2.pdb damfilt3.pdb damfilt4.pdb damfilt5.pdb damfilt6.pdb damfilt7.pdb damfilt8.pdb damfilt9.pdb damfilt10.pdb
damsup
damaver
damfilt
damstart
cp damsel.log damsel_final.log
cp damsup.log damsup_final.log
cp damaver.pdb damaver_final.pdb
cp damfilt.pdb damfilt_final.pdb
cp damstart.pdb damstart_final.pdb
