# Supplementary material for: Structural Organization and Dynamics of Homodimeric Cytohesin Family Arf GTPase Exchange Factors in Solution and on Membranes
Source: Structure. 2019 Dec 3;27(12):1782–1797.e7. doi: 10.1016/j.str.2019.09.007 (PMC6948192; doi:10.1016/j.str.2019.09.007)
Supplement: Data S1. Software, Related to the STAR Methods [file mmc3.zip › Software/Shell scripts/extract_models.sh]

#!/bin/bash

# ----------------------------------------------------------------------------
#  Automates extraction of individual models from multi model pdb files
#
#  Usage: extract_models.sh <first_node> <last_node>
#
#  Command line arguments:
#    first_node        first node number (e.g. 1)
#    last_node         last node number (e.g. 100)
#
#  Options:
#    -h, --help
#
#  Notes:
#    1. Makes directories for each node in the sequence first_node to last_node
#    2. Copies the multi model files to each node directory
#    3. Extracts the individual models into the node directory
# ----------------------------------------------------------------------------

usage="
Usage:
  extract_models.sh [options] <first_node> <last_node>

Arguments:
  first_node     first node number (e.g. 1)
  last_node      last node number (e.g. 100)

Options:
  -h, --help           print usage and exit
"

if [ $# != 2 ] || [ $1 == '-h' ] || [ $1 == '--help' ]; then
  echo "$usage"
  exit 1
fi

for i in `seq $1 $2` ; do
  mkdir node$i
  cd node$i
  cp ../nodes$i.pdb .
  python ~/bin/extract_models.py -n $i
  rm nodes$i.pdb
  cd ..
done
