# Supplementary material for: Structural Organization and Dynamics of Homodimeric Cytohesin Family Arf GTPase Exchange Factors in Solution and on Membranes
Source: Structure. 2019 Dec 3;27(12):1782–1797.e7. doi: 10.1016/j.str.2019.09.007 (PMC6948192; doi:10.1016/j.str.2019.09.007)
Supplement: Data S1. Software, Related to the STAR Methods [file mmc3.zip › Software/Shell scripts/foxs.sh]

#!/bin/bash

# ----------------------------------------------------------------
#  Automates calculation of SAXS profiles using the command line
#  version FoXS.  Can be run in parallel batches.
#
#  Usage: foxs.sh <first node number> <last node number>
#
#  Command line arguments:
#    first node number     node number of the first model file
#    last node number      node number of the last model file
#
#  Options:
#    -h, --help
#
#  Notes:
#    Requires output of RRT_SAMPLE or equivalent multimodel node
#    files named "nodes###.pdb", where ### is the node number.
#
#    The first and last node numbers specify a range of node
#    files for input to foxs.
# ----------------------------------------------------------------

usage="
Usage:
  foxs.sh [options] <first node number> <last node number>

Arguments:
  first node number     node number of the first model file
  last node number      node number of the last model file

Options:
-h, --help                print usage and exit
"

if [ $# != 2 ] || [ $1 == '-h' ] || [ $1 == '--help' ]; then
  echo "$usage"
  exit 1
fi

for i in `seq $1 $2` ; do
  mkdir foxs$i
  cd foxs$i
  cp ../nodes$i.pdb .
  foxs -m 2 -p nodes$i.pdb
  rm nodes$i.pdb
  rm *.plt
  cd ..
done
