# Supplementary material for: Structural Organization and Dynamics of Homodimeric Cytohesin Family Arf GTPase Exchange Factors in Solution and on Membranes
Source: Structure. 2019 Dec 3;27(12):1782–1797.e7. doi: 10.1016/j.str.2019.09.007 (PMC6948192; doi:10.1016/j.str.2019.09.007)
Supplement: Data S1. Software, Related to the STAR Methods [file mmc3.zip › Software/Shell scripts/foxs_component_summation_resample.sh]

#!/bin/bash

# ----------------------------------------------------------------------------
#  Automates summation of FoXS partial profiles and resampling to match data
#  q values
#
#  Usage: foxs_component_summation_resample.sh <first_node> <last_node> <c1>
#         <c2> <data_file>
#
#  Command line arguments:
#    first_node        first node number (e.g. 1)
#    last_node         last node number (e.g. 100)
#    c1                c1 constant from FoXS or MultiFoXS (e.g. 1.0)
#    c2                c2 constant from FoXS or MultiFoXS (e.g. 0.0)
#    data_file         data file with q values
#
#  Options:
#    -h, --help
#
#  Notes:
#    1. Sums FoXS partial profiles using c1 and c2 from FoXS or MultiFoXS
#    2. Resamples q values to match data q values using linear interpolation 
#    3. Can be run in parallel batches
# ----------------------------------------------------------------------------

usage="
Usage:
  foxs_component_summation_resample.sh [options] <first_node> <last_node> <c1> <c2> <data_file>

Arguments:
  first_node     first node number (e.g. 1)
  last_node      last node number (e.g. 100)
  c1             c1 constant from FoXS or MultiFoXS (e.g. 1.0)
  c2             c2 constant from FoXS or MultiFoXS (e.g. 0.0)
  data_file      data file with q values

Options:
  -h, --help           print usage and exit
"

if [ $# != 5 ] || [ $1 == '-h' ] || [ $1 == '--help' ]; then
  echo "$usage"
  exit 1
fi

for i in `seq $1 $2` ; do
  cd foxs$i
  for j in `seq 1 100`; do
    python ~/bin/foxs_component_summation.py nodes${i}_m${j}.pdb.dat sum.txt $3 $4
    python ~/bin/foxs_resample.py sum.txt ../$5 nodes${i}_m${j}r.pdb.dat
    rm sum.txt
  done
  cd ..
done
