# Supplementary material for: Structural Organization and Dynamics of Homodimeric Cytohesin Family Arf GTPase Exchange Factors in Solution and on Membranes
Source: Structure. 2019 Dec 3;27(12):1782–1797.e7. doi: 10.1016/j.str.2019.09.007 (PMC6948192; doi:10.1016/j.str.2019.09.007)
Supplement: Data S1. Software, Related to the STAR Methods [file mmc3.zip › Software/Shell scripts/gasbor.sh]

#!/bin/bash

# ----------------------------------------------------------------------------
#  Automates generation of ab initio bead models with GASBOR,
#  systematic pairwise alignment and selection with DAMSEL,
#  alignment against the most representative bead model with DAMSUP,
#  'averaging' with DAMAVER, filtering with DAMFILT,
#  and generation of an input file for DAMMIN with DAMSTART.
#
#  Usage: gasbor.sh <GNOM output file> <# of dummy residues> <project title>
#
#  Command line arguments:
#    GNOM output file        path/filename of GNOM output file
#    # of dummy residues     number of dummy residues
#    project title           title for the project
#
#  Options:
#    -h, --help
#
#  Notes:
#    Generates ten sets of ten models, averages/filters each set, then
#    averages/filters the results
# ----------------------------------------------------------------------------

usage="
Usage:
  gasbor.sh [options] <GNOM output file> <number of dummy residues> <project title>

Arguments:
  GNOM output file        path/filename of GNOM output file
  # of dummy residues     number of dummy residues
  project title           title for the project

Options:
  -h, --help     print usage and exit
"

if [ $# != 3 ] || [ $1 == '-h' ] || [ $1 == '--help' ]; then
  echo "$usage"
  exit 1
fi

for i in `seq 1 10` ; do gasbori $1 $2 /lo gasbor${i}.log /id ${3}_${i}; done

damsel gasbor1.pdb gasbor2.pdb gasbor3.pdb gasbor4.pdb gasbor5.pdb gasbor6.pdb gasbor7.pdb gasbor8.pdb gasbor9.pdb gasbor10.pdb
damsup
damaver
damfilt
damstart
cp damsel.log damsel1.log
cp damsup.log damsup1.log
cp damaver.pdb damaver1.pdb
cp damfilt.pdb damfilt1.pdb
cp damstart.pdb damstart1.pdb

for i in `seq 11 20` ; do gasbori $1 $2 /lo gasbor${i}.log /id ${3}_${i}; done

damsel gasbor11.pdb gasbor12.pdb gasbor13.pdb gasbor14.pdb gasbor15.pdb gasbor16.pdb gasbor17.pdb gasbor18.pdb gasbor19.pdb gasbor20.pdb
damsup
damaver
damfilt
damstart
cp damsel.log damsel2.log
cp damsup.log damsup2.log
cp damaver.pdb damaver2.pdb
cp damfilt.pdb damfilt2.pdb
cp damstart.pdb damstart2.pdb

for i in `seq 21 30` ; do gasbori $1 $2 /lo gasbor${i}.log /id ${3}_${i}; done

damsel gasbor21.pdb gasbor22.pdb gasbor23.pdb gasbor24.pdb gasbor25.pdb gasbor26.pdb gasbor27.pdb gasbor28.pdb gasbor29.pdb gasbor30.pdb
damsup
damaver
damfilt
damstart
cp damsel.log damsel3.log
cp damsup.log damsup3.log
cp damaver.pdb damaver3.pdb
cp damfilt.pdb damfilt3.pdb
cp damstart.pdb damstart3.pdb

for i in `seq 31 40` ; do gasbori $1 $2 /lo gasbor${i}.log /id ${3}_${i}; done

damsel gasbor31.pdb gasbor32.pdb gasbor33.pdb gasbor34.pdb gasbor35.pdb gasbor36.pdb gasbor37.pdb gasbor38.pdb gasbor39.pdb gasbor40.pdb
damsup
damaver
damfilt
damstart
cp damsel.log damsel4.log
cp damsup.log damsup4.log
cp damaver.pdb damaver4.pdb
cp damfilt.pdb damfilt4.pdb
cp damstart.pdb damstart4.pdb

for i in `seq 41 50` ; do gasbori $1 $2 /lo gasbor${i}.log /id ${3}_${i}; done

damsel gasbor41.pdb gasbor42.pdb gasbor43.pdb gasbor44.pdb gasbor45.pdb gasbor46.pdb gasbor47.pdb gasbor48.pdb gasbor49.pdb gasbor50.pdb
damsup
damaver
damfilt
damstart
cp damsel.log damsel5.log
cp damsup.log damsup5.log
cp damaver.pdb damaver5.pdb
cp damfilt.pdb damfilt5.pdb
cp damstart.pdb damstart5.pdb

for i in `seq 51 60` ; do gasbori $1 $2 /lo gasbor${i}.log /id ${3}_${i}; done

damsel gasbor51.pdb gasbor52.pdb gasbor53.pdb gasbor54.pdb gasbor55.pdb gasbor56.pdb gasbor57.pdb gasbor58.pdb gasbor59.pdb gasbor60.pdb
damsup
damaver
damfilt
damstart
cp damsel.log damsel6.log
cp damsup.log damsup6.log
cp damaver.pdb damaver6.pdb
cp damfilt.pdb damfilt6.pdb
cp damstart.pdb damstart6.pdb

for i in `seq 61 70` ; do gasbori $1 $2 /lo gasbor${i}.log /id ${3}_${i}; done

damsel gasbor61.pdb gasbor62.pdb gasbor63.pdb gasbor64.pdb gasbor65.pdb gasbor66.pdb gasbor67.pdb gasbor68.pdb gasbor69.pdb gasbor70.pdb
damsup
damaver
damfilt
damstart
cp damsel.log damsel7.log
cp damsup.log damsup7.log
cp damaver.pdb damaver7.pdb
cp damfilt.pdb damfilt7.pdb
cp damstart.pdb damstart7.pdb

for i in `seq 71 80` ; do gasbori $1 $2 /lo gasbor${i}.log /id ${3}_${i}; done

damsel gasbor71.pdb gasbor72.pdb gasbor73.pdb gasbor74.pdb gasbor75.pdb gasbor76.pdb gasbor77.pdb gasbor78.pdb gasbor79.pdb gasbor80.pdb
damsup
damaver
damfilt
damstart
cp damsel.log damsel8.log
cp damsup.log damsup8.log
cp damaver.pdb damaver8.pdb
cp damfilt.pdb damfilt8.pdb
cp damstart.pdb damstart8.pdb

for i in `seq 81 90` ; do gasbori $1 $2 /lo gasbor${i}.log /id ${3}_${i}; done

damsel gasbor81.pdb gasbor82.pdb gasbor83.pdb gasbor84.pdb gasbor85.pdb gasbor86.pdb gasbor87.pdb gasbor88.pdb gasbor89.pdb gasbor90.pdb
damsup
damaver
damfilt
damstart
cp damsel.log damsel9.log
cp damsup.log damsup9.log
cp damaver.pdb damaver9.pdb
cp damfilt.pdb damfilt9.pdb
cp damstart.pdb damstart9.pdb

for i in `seq 91 100` ; do gasbori $1 $2 /lo gasbor${i}.log /id ${3}_${i}; done

damsel gasbor91.pdb gasbor92.pdb gasbor93.pdb gasbor94.pdb gasbor95.pdb gasbor96.pdb gasbor97.pdb gasbor98.pdb gasbor99.pdb gasbor100.pdb
damsup
damaver
damfilt
damstart
cp damsel.log damsel10.log
cp damsup.log damsup10.log
cp damaver.pdb damaver10.pdb
cp damfilt.pdb damfilt10.pdb
cp damstart.pdb damstart10.pdb

damsel damfilt1.pdb damfilt2.pdb damfilt3.pdb damfilt4.pdb damfilt5.pdb damfilt6.pdb damfilt7.pdb damfilt8.pdb damfilt9.pdb damfilt10.pdb
damsup
damaver
damfilt
damstart
cp damsel.log damsel_final.log
cp damsup.log damsup_final.log
cp damaver.pdb damaver_final.pdb
cp damfilt.pdb damfilt_final.pdb
cp damstart.pdb damstart_final.pdb
