# Supplementary material for: Structural Organization and Dynamics of Homodimeric Cytohesin Family Arf GTPase Exchange Factors in Solution and on Membranes
Source: Structure. 2019 Dec 3;27(12):1782–1797.e7. doi: 10.1016/j.str.2019.09.007 (PMC6948192; doi:10.1016/j.str.2019.09.007)
Supplement: Data S1. Software, Related to the STAR Methods [file mmc3.zip › Software/Python scripts/e2classesvsprojs.py]

#!/usr/bin/python

import sys, getopt, subprocess, os

# ------------------------------------------------------------------------------
# Automates comparison of class averages with volume projections using the
# EMAN2 python script e2classvsproj.py.  Can be run in parallel batches.
#
# Assumes volumes stored in mrc files named n#m#.mrc in directories named em2d#
#
# Class averages file must be readable by e2classvsproj.py
# ------------------------------------------------------------------------------

def main(argv):

  usage = """
Description:
  Automates comparison of class averages with volume projections using the
  EMAN2 python script e2classvsproj.py.  Can be run in parallel batches.

Usage:
  e2classesvsprojs.py [options] <class averages file>

Arguments:
  class averages file     path/filename for image stack with class averages

Options:
  -h, --help                           print usage and exit
  -a, --angle_step <numeric value>     angle step size in degrees (default: 10.0)
  -f, --first_node <integer>           number of first node (default: 1)
  -l, --last_node <integer>            number of last node (default: 100)
  -v, --volumne_path <string>          path to directory with volume directories (present working directory)

Notes:
  Assumes volumes stored in mrc files named n#m#.mrc in directories named em2d#

  Class averages image stack file must be readable by e2classvsproj.py

  Output similarity files (sim_n#m#.txt) and comparison image stacks (cmp_n#m#.hdf) are 
  written to the volume directories

Examples:
  e2classesvsprojs.py -a 10.0 -v mrcs -f 21 -l 40 class_averages.hdf

  e2classesvsprojs.py --angle_step 10.0 --volumne_path mrcs --first_node 21 --last_node 40 class_averages.hdf

  Class averages in the image stack class_averages.hdf are compared with projections of
  volumes in the files mrcs/em2d21/n21m1.mrc to mrcs/em2d40/n40m100.mrc with a 10.0 degree
  angular step size.  Similarity files mrcs/em2d21/sim_n21m1.txt to mrcs/em2d40/sim_n40m100.txt
  and comparison image stack files mrcs/em2d21/cmp_n21m1.hdf to mrcs//em2d40/cmp_n40m100.hdf
  are generated.
"""

  angleStep = str(10.0)
  firstNode = 1
  lastNode = 100
  volumePath = ""
  
  try:
    opts, args = getopt.getopt(argv, "ha:f:l:v:", ["help", "angle_step=", "first_node=", "last_node=", "volumne_path="])
  except getopt.GetoptError:
    print usage
    sys.exit(2)
  
  if len(args) != 1:
    print usage
    sys.exit(2)
  
  for opt, arg in opts:
    if opt == '-h' or opt == '--help':
      print usage
      sys.exit(2)
    elif opt == '-a' or opt == '--angle_step':
      angleStep = arg
    elif opt == '-f' or opt == '--first_node':
      firstNode = int(arg)
    elif opt == '-l' or opt == '--last_node':
      lastNode = int(arg)
    elif opt == '-v' or opt == '--volumne_path':
      volumePath = arg

  if not os.path.exists(args[0]):
    print usage
    sys.exit(2)

  classFile = args[0]

  print "Classes vs projections comparison started"
  output = subprocess.call("date")
  print ""

  n = firstNode
  cnt = 0
  while n <= lastNode:
    m = 1
    nodePath = "em2d" + str(n) + "/"
    volumeNodePath = volumePath + "em2d" + str(n) + "/"
    while m <= 100:
      nodeModel = "n" + str(n) + "m" + str(m)
      mrcFile = volumeNodePath + nodeModel + ".mrc"
      simFile = nodePath + "sim_" + nodeModel + ".txt"
      cmpFile = nodePath + "cmp_" + nodeModel + ".hdf"
      print "Comparing 2D classes in", classFile, "with projections for volume in", mrcFile
      print ""
      success = 0
      while not success:
        process = subprocess.Popen(["e2classvsproj.py", "--ang", angleStep, "--savesim", simFile, classFile, mrcFile, cmpFile], stdout=subprocess.PIPE, stderr=subprocess.PIPE)
        output, error = process.communicate()
        print output
        if len(error) > 0:
          print error
        else:
          success = 1
      cnt += 1
      m += 1
    n += 1

  print ""
  print cnt, "Classes vs projections compared"
  print "Classes vs projections comparison completed"
  output = subprocess.call("date")

if __name__ == "__main__":
  main(sys.argv[1:])
