# Supplementary material for: Structural Organization and Dynamics of Homodimeric Cytohesin Family Arf GTPase Exchange Factors in Solution and on Membranes
Source: Structure. 2019 Dec 3;27(12):1782–1797.e7. doi: 10.1016/j.str.2019.09.007 (PMC6948192; doi:10.1016/j.str.2019.09.007)
Supplement: Data S1. Software, Related to the STAR Methods [file mmc3.zip › Software/Python scripts/e2classesvsprojs_best_scores.py]

#!/usr/bin/python

#--------------------------------------------------------------------------------------
# Identifies the best score and volume projection for each class average as well as
# the overall best score and volume projection for all class averages using the output
# of e2classesvsprojs.py.
#
# Assumes scores in text files named sim_n#m#.txt
#--------------------------------------------------------------------------------------

import sys, getopt, subprocess

from math import *

def indexOfFirstMatchingCharacter(string, initialIndex, lengthString, searchCharacter):
  ndx = initialIndex
  while ndx < lengthString:
    if string[ndx] == searchCharacter or string[ndx] == '\n' or string[ndx] == '\r':
      break
    ndx += 1

  return ndx

def indexOfFirstNonmatchingCharacter(string, initialIndex, lengthString, searchCharacter):
  ndx = initialIndex
  while ndx < lengthString:
    if string[ndx] != searchCharacter:
      break
    ndx += 1

  return ndx

def main(argv):

  usage = """
Description:
  Identifies the best score and volume projection for each class average as well as
  the overall best score and volume projection for all class averages using the
  output of e2classesvsprojs.py

Usage:
  e2classesvsprojs_best_scores.py [options]

Arguments:
  None

Options:
  -h, --help                     print usage and exit
  -f, --first_node <integer>     number of first node (default: 1)
  -l, --last_node <integer>      number of last node (default: 100)

Notes:
  Assumes similarity scores in text files sim_n#m#.txt in directories em2d#,
  where # is the node or model number

  Output written to bestScores.txt

Examples:
  e2classesvsprojs_best_scores.py -f 1 -l 100

  e2classesvsprojs_best_scores.py --first_node 1 --last_node 100

  Identifies the the best score and best scoring volume for each class in the
  10,000 similarity files em2d1/sim_n1m1.txt to em2d100/sim_n100m100.txt.
"""

  outFile = "bestScores.txt"
  firstNode = 1
  lastNode = 100
  
  try:
    opts, args = getopt.getopt(argv, "hf:l:", ["help", "first_node=", "last_node="])
  except getopt.GetoptError:
    print usage
    sys.exit(2)
  
  if len(args) > 1:
    print usage
    sys.exit(2)

  for opt, arg in opts:
    if opt == '-h' or opt == '--help':
      print usage
      sys.exit(2)
    elif opt == '-f' or opt == '--first_node':
      firstNode = int(arg)
    elif opt == '-l' or opt == '--last_node':
      lastNode = int(arg)

  if len(args):
    outFile = args[0]

  print "Score comparison started"
  subprocess.call("date")

  bestScore = list()
  bestScoreModel = list()
  bestScoreNode = list()
  bestScoreProjectionNumber = list()
  bestScoreAngle1 = list()
  bestScoreAngle2 = list()
  bestScoreForCurrentModel = list()

  bestScoreAllClasses = 1000.0

  n = firstNode
  cnt = 0
  classCount = 0
  while n <= lastNode:
    m = 1
    nodePath = "em2d" + str(n) + "/"
    while m <= 100:
      nodeModel = "n" + str(n) + "m" + str(m)
      simFile = nodePath + "sim_" + nodeModel + ".txt"
      print "Evaluating scores in", simFile

      i = 0
      while i < classCount:
        bestScoreForCurrentModel[i] = 1000.0
        i += 1

      f = open(simFile, "r")
      Lines = f.readlines()
      f.close()
      
      for line in Lines:
        lenLine = len(line)
        if lenLine < 2:
          break
    
        j = 0
        k = indexOfFirstMatchingCharacter(line, j, lenLine, '\t')
        classNumber = int(line[j:k])
  
        j = indexOfFirstNonmatchingCharacter(line, k, lenLine, '\t')
        k = indexOfFirstMatchingCharacter(line, j, lenLine, '\t')
        projectionNumber = int(line[j:k])
  
        j = indexOfFirstNonmatchingCharacter(line, k, lenLine, '\t')
        k = indexOfFirstMatchingCharacter(line, j, lenLine, '\t')
        angle1 = float(line[j:k])
      
        j = indexOfFirstNonmatchingCharacter(line, k, lenLine, '\t')
        k = indexOfFirstMatchingCharacter(line, j, lenLine, '\t')
        angle2 = float(line[j:k])
  
        j = indexOfFirstNonmatchingCharacter(line, k, lenLine, '\t')
        k = indexOfFirstMatchingCharacter(line, j, lenLine, '\t')
        score = float(line[j:k])
        
        while classCount <= classNumber:
          bestScore.append(0.0)
          bestScoreNode.append(0)
          bestScoreModel.append(0)
          bestScoreProjectionNumber.append(0)
          bestScoreAngle1.append(0)
          bestScoreAngle2.append(0)
          bestScoreForCurrentModel.append(0.0)
          classCount += 1

        if score < bestScore[classNumber] or cnt == 0:
          bestScore[classNumber] = score
          bestScoreNode[classNumber] = n
          bestScoreModel[classNumber] = m
          bestScoreProjectionNumber[classNumber] = projectionNumber
          bestScoreAngle1[classNumber] = angle1
          bestScoreAngle2[classNumber] = angle2
    
        if score < bestScoreForCurrentModel[classNumber]:
          bestScoreForCurrentModel[classNumber] = score
    
      scoreAllClasses = 0.0
      for score in bestScoreForCurrentModel:
        scoreAllClasses += score
      scoreAllClasses /= len(bestScoreForCurrentModel)
      if scoreAllClasses < bestScoreAllClasses:
        bestScoreAllClasses = scoreAllClasses
        bestScoreAllClassesNode = n
        bestScoreAllClassesModel = m

      cnt += 1
      m += 1
    n += 1

  f = open(outFile, "w")

  f.write("Best average score for all classes is " + str(bestScoreAllClasses) + " for model n" + str(bestScoreAllClassesNode) + "m" + str(bestScoreAllClassesModel) + ".pdb\n")
  f.write("class node model projection angle1 angle2 best_score\n")

  i = 0
  while i < classCount:
    f.write(str(i) + " " + str(bestScoreNode[i]) + " " + str(bestScoreModel[i]) + " " + str(bestScoreProjectionNumber[i]) + " " + str(bestScoreAngle1[i]) + " " + str(bestScoreAngle2[i]) + " " + str(bestScore[i]) + '\n')
    i += 1

  f.close()

  print "Score comparison completed"
  subprocess.call("date")

if __name__ == "__main__":
  main(sys.argv[1:])
