# Supplementary material for: Structural Organization and Dynamics of Homodimeric Cytohesin Family Arf GTPase Exchange Factors in Solution and on Membranes
Source: Structure. 2019 Dec 3;27(12):1782–1797.e7. doi: 10.1016/j.str.2019.09.007 (PMC6948192; doi:10.1016/j.str.2019.09.007)
Supplement: Data S1. Software, Related to the STAR Methods [file mmc3.zip › Software/Python scripts/e2classesvsprojs_extract_best.py]

#!/usr/bin/python

#-------------------------------------------------------------------------------------
# Extracts the best scoring coordinate files and corresponding image stacks
# using the output of e2classesvsprojs_best_scores.py
# 
# Assumes node and model numbers for best scoring comparisions in file bestScores.txt
#-------------------------------------------------------------------------------------

import sys, getopt, subprocess, os

from math import *

def indexOfFirstMatchingCharacter(string, initialIndex, lengthString, searchCharacter):
  ndx = initialIndex
  while ndx < lengthString:
    if string[ndx] == searchCharacter or string[ndx] == '\n' or string[ndx] == '\r':
      break
    ndx += 1

  return ndx

def indexOfFirstNonmatchingCharacter(string, initialIndex, lengthString, searchCharacter):
  ndx = initialIndex
  while ndx < lengthString:
    if string[ndx] != searchCharacter:
      break
    ndx += 1

  return ndx

def main(argv):

  usage = """
Description:
  Extracts the best scoring coordinate files and corresponding image stacks using the output of
  e2classesvsprojs_best_scores.py

Usage:
  e2classesvsprojs_extract_best.py [options]

Arguments:
  None

Options:
  -h, --help                              print usage and exit
  -b, --best_scores_filename <string>     filename of best scores file (default: bestScores.txt)
  -c, --comparison_path <string>          path to directory with comparison image stack directories (default: present working directory)
  -p, --PDB_path <string>                 path to directory with PDB directories (default: present working directory)

Notes:
  Assumes node and model numbers for best scoring comparisions in file bestScores.txt

  PDBs are extracted to bestPDBs directory and comparison image stacks to bestCmps directory

Examples:
  e2classesvsprojs_extract_best.py -b bestScores.txt -c mrcs -p models 

  e2classesvsprojs_extract_best.py --best_scores_filename bestScores.txt --comparison_path mrcs --PDB_path models 

  Extracts the best scoring PDB files from models/node# directories to bestPDBs directoruy and image stack files from
  mrcs/em2d# directories to bestCmps directory
"""

  bestScoresFilename = "bestScores.txt"
  extractPDBs = 0
  extractComparisons = 0
  nodePath = "."
  comparisonPath = "."
  
  try:
    opts, args = getopt.getopt(argv, "hb:p:c:", ["help", "best_scores_filenamep=", "PDB_path=", "comparison_path="])
  except getopt.GetoptError:
    print usage
    sys.exit(2)
  
  if len(args) > 0:
    print usage
    sys.exit(2)

  for opt, arg in opts:
    if opt == '-h' or opt == '--help':
      print usage
      sys.exit(2)
    elif opt == '-b' or opt == '--best_scores_filename':
      bestScoresFilename = str(arg)
    elif opt == '-p' or opt == '--PDB_path':
      nodePath = str(arg)
      extractPDBs = 1
    elif opt == '-c' or opt == '--comparison_path':
      comparisonPath = str(arg)
      extractComparisons = 1

  if not extractPDBs and not extractComparisons:
    extractPDBs = 1
    extractComparisons = 1

  print "Extraction started"
  subprocess.call("date")

  f = open(bestScoresFilename, "r")
  Lines = f.readlines()
  f.close()

  classes = list()
  nodes = list()
  models = list()

  i = 0
  for line in Lines:
    lenLine = len(line)
    if lenLine < 2:
      break
    if i > 1:
      j = 0
      k = indexOfFirstMatchingCharacter(line, j, lenLine, ' ')
      classes.append(int(line[j:k]))
      
      j = indexOfFirstNonmatchingCharacter(line, k, lenLine, ' ')
      k = indexOfFirstMatchingCharacter(line, j, lenLine, ' ')
      nodes.append(int(line[j:k]))
        
      j = indexOfFirstNonmatchingCharacter(line, k, lenLine, ' ')
      k = indexOfFirstMatchingCharacter(line, j, lenLine, ' ')
      models.append(int(line[j:k]))
    i += 1

  if extractPDBs:
    if not os.path.exists("bestPDBs"):
      process = subprocess.Popen(["mkdir", "bestPDBs"], stdout=subprocess.PIPE, stderr=subprocess.PIPE)
      output, error = process.communicate()
      print output
      if len(error) > 0:
        print error
        sys.exit(2)
    elif not os.path.isdir("bestPDBs"):
      print "bestPDBs exists and is not a directory"
      sys.exit(2)
    print "Extracting PDBs ..."
    i = 0
    for Class in classes:
      node = nodes[i]
      model = models[i]
      fileName = nodePath + "/node" + str(node) + "/n" + str(node) + "m" + str(model) + ".pdb"
      process = subprocess.Popen(["cp", fileName, "bestPDBs/."], stdout=subprocess.PIPE, stderr=subprocess.PIPE)
      output, error = process.communicate()
      print "Copying", fileName, "to bestPDBs"
      if len(error) > 0:
        print error
        sys.exit(2)
      i += 1

  if extractComparisons:
    if not os.path.exists("bestCmps"):
      process = subprocess.Popen(["mkdir", "bestCmps"], stdout=subprocess.PIPE, stderr=subprocess.PIPE)
      output, error = process.communicate()
      print output
      if len(error) > 0:
        print error
        sys.exit(2)
    elif not os.path.isdir("bestCmps"):
      print "bestCmps exists and is not a directory"
      sys.exit(2)
    print "Extracting comparisons ..."
    i = 0
    for Class in classes:
      node = nodes[i]
      model = models[i]
      fileName = comparisonPath + "/em2d" + str(node) + "/cmp_n" + str(node) + "m" + str(model) + ".hdf"
      process = subprocess.Popen(["cp", fileName, "bestCmps/."], stdout=subprocess.PIPE, stderr=subprocess.PIPE)
      output, error = process.communicate()
      print "Copying", fileName, "to bestCmps"
      if len(error) > 0:
        print error
        sys.exit(2)
      i += 1

  print "Extraction completed"
  subprocess.call("date")

if __name__ == "__main__":
  main(sys.argv[1:])
