# Supplementary material for: Structural Organization and Dynamics of Homodimeric Cytohesin Family Arf GTPase Exchange Factors in Solution and on Membranes
Source: Structure. 2019 Dec 3;27(12):1782–1797.e7. doi: 10.1016/j.str.2019.09.007 (PMC6948192; doi:10.1016/j.str.2019.09.007)
Supplement: Data S1. Software, Related to the STAR Methods [file mmc3.zip › Software/Python scripts/e2classesvsprojs_generate_best_list.py]

#!/usr/bin/python

#--------------------------------------------------------------------------------------------
# Generates a list of the images for the best scoring volume projection versus class average
# comparisons using the output of e2classesvsprojs_best_scores.py.  The resulting list in 
# "fast LST format" can be used as input for compilation of the images into an image stack
# in EMAN2.
#
# Assumes node and model numbers for best scoring comparisions in file bestScores.txt
#
# The file bestCmps.lst is generated in EMAN2 LST format
#--------------------------------------------------------------------------------------------

import sys, getopt, subprocess, os

from math import *

def indexOfFirstMatchingCharacter(string, initialIndex, lengthString, searchCharacter):
  ndx = initialIndex
  while ndx < lengthString:
    if string[ndx] == searchCharacter or string[ndx] == '\n' or string[ndx] == '\r':
      break
    ndx += 1

  return ndx

def indexOfFirstNonmatchingCharacter(string, initialIndex, lengthString, searchCharacter):
  ndx = initialIndex
  while ndx < lengthString:
    if string[ndx] != searchCharacter:
      break
    ndx += 1

  return ndx

def main(argv):

  usage = """
Description:
  Generates a list of the images for the best scoring volume projection versus class average
  comparisons using the output of e2classesvsprojs_best_scores.py.  The resulting list in
  "fast LST format" can be used as input for compilation of the images into an image stack
  in EMAN2.

Usage:
  e2classesvsprojs_generate_best_list.py [options]

Arguments:
  None

Options:
  -h, --help                              print usage and exit
  -b, --best_scores_filename <string>     filename of best scores file (default: bestScores.txt)
  -c, --comparison_path <string>          path to directory with comparison image stack directories (default: present working directory)

Notes:
  Assumes node and model numbers for best scoring comparisions in file bestScores.txt

  The file bestCmps.lst is generated in EMAN2 LST format

Examples:
  e2classesvsprojs_generate_best_list.py -b bestScores.txt -c mrcs

  e2classesvsprojs_generate_best_list.py --best_scores_filename bestScores.txt --comparison_path mrcs

  Generates a list in EMAN2 LST format of the class averages and best scoring images from the mrcs/em2d# directories
"""

  bestScoresFilename = "bestScores.txt"
  listFilename = "bestCmps.lst"
  nodePath = "."
  comparisonPath = "bestcmps"
  
  try:
    opts, args = getopt.getopt(argv, "hb:c:", ["help", "best_scores_filenamep=", "comparison_path="])
  except getopt.GetoptError:
    print usage
    sys.exit(2)
  
  if len(args) > 0:
    print usage
    sys.exit(2)

  for opt, arg in opts:
    if opt == '-h' or opt == '--help':
      print usage
      sys.exit(2)
    elif opt == '-b' or opt == '--best_scores_filename':
      bestScoresFilename = str(arg)
    elif opt == '-c' or opt == '--comparison_path':
      comparisonPath = str(arg)

  print "Extraction started"
  subprocess.call("date")

  f = open(bestScoresFilename, "r")
  Lines = f.readlines()
  f.close()

  classes = list()
  nodes = list()
  models = list()

  i = 0
  for line in Lines:
    lenLine = len(line)
    if lenLine < 2:
      break
    if i > 1:
      j = 0
      k = indexOfFirstMatchingCharacter(line, j, lenLine, ' ')
      classes.append(int(line[j:k]))
      
      j = indexOfFirstNonmatchingCharacter(line, k, lenLine, ' ')
      k = indexOfFirstMatchingCharacter(line, j, lenLine, ' ')
      nodes.append(int(line[j:k]))
        
      j = indexOfFirstNonmatchingCharacter(line, k, lenLine, ' ')
      k = indexOfFirstMatchingCharacter(line, j, lenLine, ' ')
      models.append(int(line[j:k]))
    i += 1

  if not os.path.exists("bestCmps"):
    print "bestCmps directory does not exits"
    sys.exit(2)
  elif not os.path.isdir("bestCmps"):
    print "bestCmps exists but is not a directory"
    sys.exit(2)

  print "Extracting list ..."
  f = open(listFilename, "w")
  f.write("#LSX\n")
  f.write("# This file is in fast LST format. All lines after the next line have exactly the number of characters shown on the next line. This MUST be preserved if editing.\n")
  i = 0
  for Class in classes:
    node = nodes[i]
    model = models[i]
    imageNumber = 2*Class
    if imageNumber < 10:
      postFix = "    "
    elif imageNumber < 100:
      postFix = "   "
    elif imageNumber < 1000:
      postFix = "  "
    else:
      postFix = " "
    if node < 10:
      nodePrefix = "00"
    elif node < 100:
      nodePrefix = "0"
    else:
      nodePrefix = ""
    if model < 10:
      modelPrefix = "00"
    elif model < 100:
      modelPrefix = "0"
    else:
      modelPrefix = ""
    outLine = str(imageNumber) + "\t" + comparisonPath + "/cmp_n" + nodePrefix + str(node) + "m" + modelPrefix + str(model) + ".hdf" + postFix + "\n"
    if i == 0:
      f.write("# " + str(len(outLine)) + "\n")
    f.write(outLine)
    imageNumber += 1
    if imageNumber < 10:
      postFix = "    "
    elif imageNumber < 100:
      postFix = "   "
    elif imageNumber < 1000:
      postFix = "  "
    else:
      postFix = " "
    outLine = str(imageNumber) + "\t" + comparisonPath + "/cmp_n" + nodePrefix + str(node) + "m" + modelPrefix + str(model) + ".hdf" + postFix + "\n"
    f.write(outLine)
    i += 1
  f.close()

  print "File extraction completed"
  subprocess.call("date")

if __name__ == "__main__":
  main(sys.argv[1:])
