# Supplementary material for: Structural Organization and Dynamics of Homodimeric Cytohesin Family Arf GTPase Exchange Factors in Solution and on Membranes
Source: Structure. 2019 Dec 3;27(12):1782–1797.e7. doi: 10.1016/j.str.2019.09.007 (PMC6948192; doi:10.1016/j.str.2019.09.007)
Supplement: Data S1. Software, Related to the STAR Methods [file mmc3.zip › Software/Python scripts/e2pdbs2mrcs.py]

#!/usr/bin/python

# ----------------------------------------------------------------------------
# Automates generation of volumes from atomic coordinates using the
# EMAN2 python script e2pdb2mrc.py.  Can be run in parallel batches.
#
# Assumes pdb files with names n#m#.pdb are stored in directories named node#
#
# Output mrc files with names n#m#.mrc are written to directories named em2d#
# ----------------------------------------------------------------------------

import sys, getopt, subprocess, os

def main(argv):

  usage = """
Description:
  Automates generation of volumes from atomic coordinates using the EMAN2 python
  script e2pdb2mrc.py.  Can be run in parallel batches

Usage:
  e2pdbs2mrcs.py [options] <pdb file path>

Arguments:
  pdb file path        path to directory with pdb node file directories

Options:
  -h, --help           print usage and exit
  -r, --resolution <numeric value>     resolution in Angstroms (default: 40)
  -p, --pixel_size <numeric value>     pixel size in Angstroms/pixel (default: 6.5)
  -b, --box_size <numeric value>       box size in pixels (default: 80)
  -f, --first_node <integer>           number of first node (default: 1)
  -l, --last_node <integer>            number of last node (default: 100)

Notes:
  Assumes pdb files with names n#m#.pdb are stored in directories named node#

  Assumes 100 models per node

  Output mrc files with names n#m#.mrc are written to directories named em2d#

Examples:
  e2pdbs2mrcs.py -r 20.0 -p 3.2 -b 80 -f 21 -l 40

  e2pdbs2mrcs.py --resolution 20.0 --pixel_size 3.2 --box_size 80 --first_node 21 --last_node 40

  Generates 2,000 volumes written to files n21m1.mrc to n40m100.mrc in directories
  node21 to node40
"""

  resolution = str(40)
  pixelSize = str(6.5)
  boxSize = str(80)
  firstNode = 1
  lastNode = 100

  try:
    opts, args = getopt.getopt(argv, "hr:p:b:f:l:", ["help", "resolution=", "pixel_size=", "box_size=", "first_node=", "last_node="])
  except getopt.GetoptError:
    print usage
    sys.exit(2)

  if len(args) != 1:
    print usage
    sys.exit(2)
  
  for opt, arg in opts:
    if opt == '-h' or opt == '--help':
      print usage
      sys.exit(2)
    elif opt == '-r' or opt == '--resolution':
      resolution = arg
    elif opt == '-p' or opt == '--pixel_size':
      pixelSize = arg
    elif opt == '-b' or opt == '--box_size':
      boxSize = arg
    elif opt == '-f' or opt == '--first_node':
      firstNode = int(arg)
    elif opt == '-l' or opt == '--last_node':
      lastNode = int(arg)

  if not os.path.exists(args[0]):
    print usage
    sys.exit(2)

  pdbFilePath = args[0] + "/node"

  print "Volume generation started"
  output = subprocess.call("date")
  print ""

  n = firstNode
  cnt = 0
  while n <= lastNode:
    m = 1
    nodePath = "em2d" + str(n) + "/"
    if not os.path.exists(nodePath):
      subprocess.Popen(["mkdir", nodePath])
    pdbFileNodePath = pdbFilePath + str(n) + "/"
    while m <= 100:
      nodeModel = "n" + str(n) + "m" + str(m)
      pdbFile = pdbFileNodePath + nodeModel + ".pdb"
      mrcFile = nodePath + nodeModel + ".mrc"
      print ""
      print "Generating volume for", pdbFile
      print ""
      output = subprocess.call(["e2pdb2mrc.py", "-R", resolution, "-A", pixelSize, "-B", boxSize, pdbFile, mrcFile])
      cnt += 1
      m += 1
    n += 1

  print ""
  print cnt, "volumes generated"
  print "Volume generation finished"
  output = subprocess.call("date")

if __name__ == "__main__":
  main(sys.argv[1:])
