# Supplementary material for: Structural Organization and Dynamics of Homodimeric Cytohesin Family Arf GTPase Exchange Factors in Solution and on Membranes
Source: Structure. 2019 Dec 3;27(12):1782–1797.e7. doi: 10.1016/j.str.2019.09.007 (PMC6948192; doi:10.1016/j.str.2019.09.007)
Supplement: Data S1. Software, Related to the STAR Methods [file mmc3.zip › Software/Python scripts/extract_rg.py]

#!/usr/bin/python

import sys, getopt

# ------------------------------------------------------------------------------
# Extracts Rg values embedded in input file containing output generated by the
# IMP program rg
#
# Assumes R values preceded by 'Rg='
# ------------------------------------------------------------------------------

def main(argv):

  usage = """
    Description:
    Extracts Rg values embedded in input file containing output generated by the IMP program rg
    
    Usage:
    extract_rg.py <input file> <output file>
    
    Arguments:
    input file         path/filename for file with IMP Rg output
    output file        path/filename for output file with extracted Rg values
    
    Options:
    -h, --help                           print usage and exit
    
    Notes:
    Assumes R values preceded by 'Rg='
    
    Examples:
    extract_rg.py embedded_rgs.txt extracted_rgs.txt
    """
  
  if len(argv) != 2:
    print usage
    sys.exit(2)

  infile = argv[0]
  outfile = argv[1]

  print "Input File: ", infile
  print "Output File: ", outfile

  f = open(infile, "r")
  f2 = open(outfile, "w")

  Lines = f.readlines()

  i = 0
  for line in Lines:
    if 'Rg=' in line:
      i += 1
      lenLine = len(line)
      j = 0
      while j < lenLine:
        if line[j] == '=':
          f2.write(line[j+2:])
          break
        j += 1

  f2.close()
  f.close()

if __name__ == "__main__":
  main(sys.argv[1:])
