# Supplementary material for: Structural Organization and Dynamics of Homodimeric Cytohesin Family Arf GTPase Exchange Factors in Solution and on Membranes
Source: Structure. 2019 Dec 3;27(12):1782–1797.e7. doi: 10.1016/j.str.2019.09.007 (PMC6948192; doi:10.1016/j.str.2019.09.007)
Supplement: Data S1. Software, Related to the STAR Methods [file mmc3.zip › Software/Python scripts/filenames_rg.py]

#!/usr/bin/python

import sys, getopt

# ------------------------------------------------------------------------------
# Combines filenames from one file with Rg values from another
#
# Assumes lists of filenames and Rg values on seperate lines in correspondind
# order
#
# Output file contains list of filenames followed by Rg values
# ------------------------------------------------------------------------------

def main(argv):

  usage = """
    Description:
    Combines filenames from one file with Rg values from another
    
    Usage:
    filenames_rg.py <filenames file> <rg file> <outfile>
    
    Arguments:
    filenames file     path/filename for file with filenames
    rg file            path/filename for file with Rg values
    output file        path/filename for output file with filenames and Rg values
    
    Options:
    -h, --help                           print usage and exit
    
    Notes:
    1. Assumes lists of filenames and Rg values on seperate lines in corresponding order
    2. Output file contains list of filenames followed by Rg values
    
    Examples:
    filenames_rg.py filenames.txt rg.txt filenames_rg.txt
    """
  
  if len(argv) != 3:
    print usage
    sys.exit(2)

  fnFile = argv[0]
  rgFile = argv[1]
  outFile = argv[2]

  f = open(fnFile, "r")
  fnLines = f.readlines()
  f.close()

  lenFnLines = len(fnLines)
  print lenFnLines, "read from", fnFile

  f = open(rgFile, "r")
  rgLines = f.readlines()
  f.close()

  lenRgLines = len(rgLines)
  print lenRgLines, "read from", rgFile

  if lenFnLines != lenRgLines:
    print "The number of filenamnes is not equal to the number of Rg values"
    sys.exit(2)

  rg = list()
  ndx = list()

  i = 0
  for line in rgLines:
    rg.append(float(line))
    ndx.append(int(i))
    i += 1

  lenRg = len(rg)

  print "Sorting Rg values in ascending order ..."

  i = 0
  while i < lenRg:
    j = i + 1
    while j < lenRg:
      if rg[j] < rg[i]:
        t = rg[i]
        rg[i] = rg[j]
        rg[j] = t
        t = ndx[i]
        ndx[i] = ndx[j]
        ndx[j] = t
      j += 1
    i += 1

  f = open(outFile, "w")

  i = 0
  while i < lenRg:
    line = fnLines[ndx[i]]
    f.write(line[:len(line)-1] + " " + rgLines[ndx[i]])
    i += 1

  f.close()

  print i, "lines written to", outFile

if __name__ == "__main__":
  main(sys.argv[1:])
