# Supplementary material for: Structural Organization and Dynamics of Homodimeric Cytohesin Family Arf GTPase Exchange Factors in Solution and on Membranes
Source: Structure. 2019 Dec 3;27(12):1782–1797.e7. doi: 10.1016/j.str.2019.09.007 (PMC6948192; doi:10.1016/j.str.2019.09.007)
Supplement: Data S1. Software, Related to the STAR Methods [file mmc3.zip › Software/Python scripts/foxs_component_summation.py]

#!/usr/bin/python

import sys, getopt

# ------------------------------------------------------------------------------
# Sums FoXS partial profiles using c1 and c2 constants from MultiFoXS.
#
# Assumes components for partial profiles stored in file generated by FoXS with
# -p option
#
# c1 and c2 constants can be determined by MultiFoXS for each data set
# ------------------------------------------------------------------------------

from math import *

def indexOfFirstMatchingCharacter(string, initialIndex, lengthString, searchCharacter):
  ndx = initialIndex
  while ndx < lengthString:
    if string[ndx] == searchCharacter or string[ndx] == '\n' or string[ndx] == '\r':
      break
    ndx += 1

  return ndx

def indexOfFirstNonmatchingCharacter(string, initialIndex, lengthString, searchCharacter):
  ndx = initialIndex
  while ndx < lengthString:
    if string[ndx] != searchCharacter:
      break
    ndx += 1

  return ndx

def main(argv):

  usage = """
    Description:
    Sums FoXS partial profiles using c1 and c2 constants from MultiFoXS.
    Can be run in parallel batches.
    
    Usage:
    foxs_component_summation <component file> <output file> <c1 value> <c2 value>
    
    Arguments:
    component file     path/filename for component FoXS file
    output file        path/filename for output file with summed profile
    c1 value           c1 value from MultiFoXS output for same data set of interest
    c2 value           c2 value from MultiFoXS output for same data set of interest

    Options:
    -h, --help                           print usage and exit
    
    Notes:
    Assumes components for partial profiles stored in file generated by FoXS with -p option
    
    Examples:
    foxs_component_summation foxs_components.txt summed_profile.txt 1.0 0.0

    foxs_component_summation foxs_components.txt summed_profile.txt 1.02 -0.2

    c1 and c2 could be set to 1.0 and 0.0 respectively but the results may be better if
    optimal values are determined by MultiFoXS
    """

  if len(argv) != 4:
    print usage
    sys.exit(2)

  infile = argv[0]
  outfile = argv[1]
  c1 = float(argv[2])
  c2 = float(argv[3])

  q = list()
  f1 = list()
  f2 = list()
  f3 = list()
  f4 = list()
  f5 = list()
  f6 = list()

  f = open(infile, "r")
  Lines = f.readlines()
  f.close()

  i = 0
  nq = 0
  for line in Lines:
    if i > 1:
      lenLine = len(line)
      if lenLine < 2:
        break
      
      j = indexOfFirstNonmatchingCharacter(line, 0, lenLine, ' ')
      k = indexOfFirstMatchingCharacter(line, j, lenLine, ' ')
      q.append(float(line[j:k]))

      j = indexOfFirstNonmatchingCharacter(line, k, lenLine, ' ')
      k = indexOfFirstMatchingCharacter(line, j, lenLine, ' ')
      f1.append(float(line[j:k]))

      j = indexOfFirstNonmatchingCharacter(line, k, lenLine, ' ')
      k = indexOfFirstMatchingCharacter(line, j, lenLine, ' ')
      f2.append(float(line[j:k]))

      j = indexOfFirstNonmatchingCharacter(line, k, lenLine, ' ')
      k = indexOfFirstMatchingCharacter(line, j, lenLine, ' ')
      f3.append(float(line[j:k]))

      j = indexOfFirstNonmatchingCharacter(line, k, lenLine, ' ')
      k = indexOfFirstMatchingCharacter(line, j, lenLine, ' ')
      f6.append(float(line[j:k]))

      j = indexOfFirstNonmatchingCharacter(line, k, lenLine, ' ')
      k = indexOfFirstMatchingCharacter(line, j, lenLine, ' ')
      f4.append(float(line[j:k]))

      j = indexOfFirstNonmatchingCharacter(line, k, lenLine, ' ')
      k = indexOfFirstMatchingCharacter(line, j, lenLine, ' ')
      f5.append(float(line[j:k]))

      nq += 1
        
    i += 1

  f = open(outfile, "w")

  term1 = c1 * c1 * c1
  #  term2 = -(4.0 * 3.141592653589793 / 3.0)**1.5 * 1.58**2 * (c1**2-1.0)/(4.0 * 3.141592653589793)
  term2 = - 1.58 * 1.58 * (c1 * c1 - 1.0) / (4.0 * 3.141592653589793)
  i = 0
  while i < nq:
    C1q = term1 * exp(term2 * q[i] * q[i])
    sumf = f1[i] + C1q * C1q * f2[i] - C1q * f3[i] + c2 * f4[i] - C1q * c2 * f5[i] + c2 * c2 * f6[i]
    f.write(str(q[i]) + " " + str(sumf) + '\n')
    i += 1

  f.close()

  print nq, "summations written to", outfile

if __name__ == "__main__":
  main(sys.argv[1:])
