# Supplementary material for: Structural Organization and Dynamics of Homodimeric Cytohesin Family Arf GTPase Exchange Factors in Solution and on Membranes
Source: Structure. 2019 Dec 3;27(12):1782–1797.e7. doi: 10.1016/j.str.2019.09.007 (PMC6948192; doi:10.1016/j.str.2019.09.007)
Supplement: Data S1. Software, Related to the STAR Methods [file mmc3.zip › Software/Python scripts/foxs_resample.py]

#!/usr/bin/python

import sys, getopt

# ------------------------------------------------------------------------------
# Resamples FoXS profile to match q values from data profile using linear
# interpolation
#
# FoXS profile should be generated with sufficiently high sampling to support
# accurate linear interpolation
# ------------------------------------------------------------------------------

def indexOfFirstMatchingCharacter(string, initialIndex, lengthString, searchCharacter):
  ndx = initialIndex
  while ndx < lengthString:
    if string[ndx] == searchCharacter or string[ndx] == '\n' or string[ndx] == '\r':
      break
    ndx += 1
  
  return ndx

def indexOfFirstNonmatchingCharacter(string, initialIndex, lengthString, searchCharacter):
  ndx = initialIndex
  while ndx < lengthString:
    if string[ndx] != searchCharacter:
      break
    ndx += 1
  
  return ndx

def main(argv):

  usage = """
    Description:
    Resamples FoXS profile to match q values from reference profile using linear interpolation
    
    Usage:
    foxs_resample <input file> <reference file> <output file>
    
    Arguments:
    input file         path/filename for FoXS file
    refence file       path/filename for reference profile
    output file        path/filename for output file for resampled profile

    Options:
    -h, --help                           print usage and exit
    
    Notes:
    FoXS profile should be generated with sufficiently high sampling to support
    accurate linear interpolation
    
    Examples:
    foxs_resample foxs_profile.txt data_profile.txt resampled_profile.txt
    """

  if len(argv) != 3:
    print usage
    sys.exit(2)
  
  infile = argv[0]
  qreffile = argv[1]
  outfile = argv[2]

  q = list()
  iq = list()
  qref = list()

  f = open(infile, "r")
  Lines = f.readlines()
  f.close()

  i = 2
  nq = 0
  for line in Lines:
    if i > 1:
      lenLine = len(line)
      if lenLine < 2:
        break

      j = indexOfFirstNonmatchingCharacter(line, 0, lenLine, ' ')
      k = indexOfFirstMatchingCharacter(line, j, lenLine, ' ')
      q.append(float(line[j:k]))

      j = indexOfFirstNonmatchingCharacter(line, k, lenLine, ' ')
      k = indexOfFirstMatchingCharacter(line, j, lenLine, ' ')
      iq.append(float(line[j:k]))

      nq += 1
    i += 1

  f = open(qreffile, "r")
  LinesQRef = f.readlines()
  f.close()

  nqref = 0
  for line in LinesQRef:
    lenLine = len(line)
    j = 0
    while j < lenLine:
      if line[j] == ' ':
        break
      j += 1
    if j == 0:
      break;
    qref.append(float(line[:j]))
    nqref += 1

  f = open(outfile, "w")

  i = 0
  k = 0
  while i < nqref:
    while k < nq:
      if q[k] >= qref[i]:
        break
      k += 1
    j = k
    while j >= 0:
      if q[j] <= qref[i]:
        break
      j -= 1
    if j == k:
      iqr = iq[j]
    else:
      dqfrac = (qref[i] - q[j]) / (q[k] - q[j])
      iqr = iq[j] + dqfrac * (iq[k] - iq[j])
    f.write(str(qref[i]) + " " + str(iqr) + '\n')
    i += 1

  f.close()

  print nq, "points resampled to", nqref, "points and written to", outfile

if __name__ == "__main__":
  main(sys.argv[1:])
