# Supplementary material for: Structural Organization and Dynamics of Homodimeric Cytohesin Family Arf GTPase Exchange Factors in Solution and on Membranes
Source: Structure. 2019 Dec 3;27(12):1782–1797.e7. doi: 10.1016/j.str.2019.09.007 (PMC6948192; doi:10.1016/j.str.2019.09.007)
Supplement: Data S1. Software, Related to the STAR Methods [file mmc3.zip › Software/Python scripts/histogram.py]

#!/usr/bin/python

# ------------------------------------------------------------------------------
# Generates a histogram of values after sorting in ascending order
#
# bin_range_min, bin_range_max, and # bins are optional but must be included together
#
# Output file contains bin centers vs. fractions
# ------------------------------------------------------------------------------

import sys, getopt

def main(argv):

  usage = """
    Description:
    Generates a histogram of values after sorting in ascending order
    
    Usage:
    histogram.py <input file> <output file> [<bin_range_min> <bin_range_max> <# bins>]
    
    Arguments:
    input file         path/filename for file with a single column of values
    output file        path/filename for output file with bin centers vs. fractions
    bin_range_min      minimum of bin range (default is minimum value)
    bin_range_max      minimum of bin range (default is maximum value)
    # bins             number of bins (default is 50)

    Options:
    -h, --help                           print usage and exit
    
    Notes:
    Output file contains bin centers vs. fractions
    
    bin_range_min, bin_range_max, and # bins are optional but must be included together
    
    Examples:
    histogram.py values.txt histogram.txt
    
    histogram.py values.txt histogram.txt 10.0 50.0 40
    """

  if len(argv) != 2 and len(argv) != 5:
    print usage
    sys.exit(2)

  inFile = argv[0]
  outFile = argv[1]

  f = open(inFile, "r")
  f2 = open(outFile, "w")

  values = list()
  Lines = f.readlines()

  for line in Lines:
    values.append(float(line))
  lenValues = len(values)

  f.close()
  print lenValues, " lines read from ", inFile

  print "Sorting values in ascending order ..."

  i = 0
  while i < lenValues:
    j = i + 1
    while j < lenValues:
      if values[j] < values[i]:
        t = values[i]
        values[i] = values[j]
        values[j] = t
      j += 1
    i += 1

  print "Calculating fraction histogram ..."

  if len(argv) == 5:
    valuesMin = float(argv[2])
    valuesMax = float(argv[3])
    nBins = float(argv[4])
  else:
    valuesMin = values[0]
    valuesMax = values[lenValues-1]
    nBins = 50

  f = open(outFile, "w")

  valuesIncrement = (valuesMax - valuesMin) / nBins
  valuesBinMin = valuesMin
  valuesBinMax = valuesMin + valuesIncrement
  i = 0
  cnt = 0
  binCnt = 0
  while binCnt < nBins:
    fractionCurrent = 0.0
    while i < lenValues:
      if values[i] <= valuesBinMax or i == lenValues-1:
        fractionCurrent += 1
      else:
        break
      i += 1
    f.write(str(valuesBinMin + 0.5 * valuesIncrement) + " " + str(fractionCurrent) + '\n')
    cnt += 1
    valuesBinMin += valuesIncrement
    valuesBinMax += valuesIncrement
    if valuesBinMax == valuesMax:
      valuesBinMax += valuesIncrement
    binCnt += 1

  print cnt, " lines written to ", outFile

  f2.close()

if __name__ == "__main__":
  main(sys.argv[1:])
