# Supplementary material for: Structural Organization and Dynamics of Homodimeric Cytohesin Family Arf GTPase Exchange Factors in Solution and on Membranes
Source: Structure. 2019 Dec 3;27(12):1782–1797.e7. doi: 10.1016/j.str.2019.09.007 (PMC6948192; doi:10.1016/j.str.2019.09.007)
Supplement: Data S1. Software, Related to the STAR Methods [file mmc3.zip › Software/Python scripts/histogram_fractions.py]

#!/usr/bin/python

# --------------------------------------------------------------------------------
# Generates a histogram of values with corresponding fractions after sorting in
# ascending order
#
# bin_range_min, bin_range_max, and # bins are optional but must be included together
#
# Output file contains bin centers vs. fractions
# --------------------------------------------------------------------------------

import sys, getopt

def main(argv):

  usage = """
    Description:
    Generates a histogram of values with corresponding fractions after sorting in ascending order
    
    Usage:
    histogram_fractions.py <value file> <fraction file> <output file> [<bin_range_min> <bin_range_max> <# bins>]
    
    Arguments:
    value file         path/filename for file with a single column of values
    fraction file      path/filename for file with a single column of fractions
    output file        path/filename for output file with bin centers vs. fractions
    bin_range_min      minimum of bin range (default is minimum value)
    bin_range_max      minimum of bin range (default is maximum value)
    # bins             number of bins (default is 50)
    
    Options:
    -h, --help                           print usage and exit
    
    Notes:
    Output file contains bin centers vs. fractions
    
    bin_range_min, bin_range_max, and # bins are optional but must be included together
    
    Examples:
    histogram.py values.txt fractions.txt histogram.txt
    
    histogram.py values.txt fractions.txt histogram.txt 10.0 50.0 40
    """

  
  if len(argv) != 3 and len(argv) != 6:
    print usage
    sys.exit(2)

  valuesFile = argv[0]
  fractionFile = argv[1]
  outFile = argv[2]

  f = open(valuesFile, "r")
  Lines = f.readlines()
  f.close()

  values = list()
  for line in Lines:
    values.append(float(line))
  lenValues = len(values)

  print lenValues, "lines read from", valuesFile

  fraction = list()
  f = open(fractionFile, "r")
  Lines = f.readlines()
  f.close()

  for line in Lines:
    fraction.append(float(line))
  lenFraction = len(fraction)

  print lenFraction, "lines read from", fractionFile

  if lenValues != lenFraction:
    print "Number of lines in <values file> and <fraction file> are different"
    sys.exit(2)

  print "Sorting on values in ascending order ..."

  i = 0
  while i < lenValues:
    j = i + 1
    while j < lenValues:
      if values[j] < values[i]:
        t = values[i]
        values[i] = values[j]
        values[j] = t
        t = fraction[i]
        fraction[i] = fraction[j]
        fraction[j] = t
      j += 1
    i += 1

  fraction2 = list()

  print "Calculating histogram ..."

  valuesMin = values[0]
  valuesMax = values[lenValues-1]
  nBins = 50

  if len(argv) == 6:
    valuesMin = float(argv[3])
    valuesMax = float(argv[4])
    nBins = int(argv[5])

  f = open(outFile, "w")

  valuesIncrement = (valuesMax - valuesMin) / nBins
  valuesBinMin = valuesMin
  valuesBinMax = valuesMin + valuesIncrement
  i = 0
  cnt = 0
  binCnt = 0
  while binCnt < nBins:
    fractionCurrent = 0.0
    while i < lenValues:
      if values[i] <= valuesBinMax or i == lenValues-1:
        fractionCurrent += fraction[i]
      else:
        break
      i += 1
    f.write(str(valuesBinMin + 0.5 * valuesIncrement) + " " + str(fractionCurrent) + '\n')
    cnt += 1
    valuesBinMin += valuesIncrement
    valuesBinMax += valuesIncrement
    if valuesBinMax == valuesMax:
      valuesBinMax += valuesIncrement
    binCnt += 1

  print cnt, " lines written to ", outFile

  f.close()

if __name__ == "__main__":
  main(sys.argv[1:])
