# Supplementary material for: Structural Organization and Dynamics of Homodimeric Cytohesin Family Arf GTPase Exchange Factors in Solution and on Membranes
Source: Structure. 2019 Dec 3;27(12):1782–1797.e7. doi: 10.1016/j.str.2019.09.007 (PMC6948192; doi:10.1016/j.str.2019.09.007)
Supplement: Data S1. Software, Related to the STAR Methods [file mmc3.zip › Software/Python scripts/multifoxs_filenames.py]

#!/usr/bin/python

# -----------------------------------------------------------
# Generates a file containing the filenames for input to the
# command line version of multi_foxs
# -----------------------------------------------------------

import sys, getopt

def main(argv):

  usage = """
Description:
  Generates a file containing the filenames for input to the command line version of multi_foxs.

Usage:
  multifoxs_filenames.py [options] <filenames file> <number of nodes> <number of models>

Arguments:
  filenames file       path/filename for output file containing a list of filenames
  number of nodes      number of nodes
  number of models     number of models per node

Options:
  -h, --help                           print usage and exit

Notes:
  Output file contains filenames n#m#.pdb, where # is an integer ranging from 1 to
  the number of nodes/models.

Examples:
  multifoxs_filenames.py filenames.txt 100 100

  Writes a list of 10,000 filenames from n1m1.pdb to n100m100.pdb to the file filenames.txt
"""

  if len(sys.argv) != 4:
    print usage
    sys.exit(2)

  outFile = argv[0]
  nNodes = float(argv[1])
  nModels = float(argv[2])

  f = open(outFile, "w")

  n = 1
  i = 0
  while n <= nNodes:
    m = 1
    while m <= nModels:
      f.write("foxs" + str(n) + "/nodes" + str(n) + "_m" + str(m) + ".pdb.dat" + '\n')
      i += 1
      m += 1
    n += 1

  f.close()

  print i, "lines written to", outFile

if __name__ == "__main__":
  main(sys.argv[1:])
