# Supplementary material for: Structural Organization and Dynamics of Homodimeric Cytohesin Family Arf GTPase Exchange Factors in Solution and on Membranes
Source: Structure. 2019 Dec 3;27(12):1782–1797.e7. doi: 10.1016/j.str.2019.09.007 (PMC6948192; doi:10.1016/j.str.2019.09.007)
Supplement: Data S1. Software, Related to the STAR Methods [file mmc3.zip › Software/Pipelines/e2classesvsprojs_pipeline.txt]

#
# Classes vs projections comparision
#

# cd to a directory containing the class average image stack file (optional)
cd <directory with class stack file>

# soft link to parent directory with model directories (optional)
ln -s <pdb parent directory path> <pdb paraent directory path link>

# create directories for volume and comparison files
for i in `seq 1 100` ; do mkdir em2d$i ; done

# generate volumes
e2pdbs2mrcs.py --resolution 20.0 --pixel_size 3.2 --box_size 80 --first_node 1 --last_node 100
# or generate volumes in batchs in seperate shell windows (faster)
e2pdbs2mrcs.py --resolution 20.0 --pixel_size 3.2 --box_size 80 --first_node 1 --last_node 20
e2pdbs2mrcs.py --resolution 20.0 --pixel_size 3.2 --box_size 80 --first_node 21 --last_node 40
e2pdbs2mrcs.py --resolution 20.0 --pixel_size 3.2 --box_size 80 --first_node 41 --last_node 60
e2pdbs2mrcs.py --resolution 20.0 --pixel_size 3.2 --box_size 80 --first_node 61 --last_node 80
e2pdbs2mrcs.py --resolution 20.0 --pixel_size 3.2 --box_size 80 --first_node 81 --last_node 100

# compare volume projections with class averages
e2classesvsprojs.py --angle_step 10.0 --volumne_path mrcs --first_node 1 --last_node 100 class_averages.hdf
# or compare in batches in seperate shell windows (faster)
e2classesvsprojs.py --angle_step 10.0 --first_node 1 --last_node 20 class_averages.hdf
e2classesvsprojs.py --angle_step 10.0 --first_node 21 --last_node 40 class_averages.hdf
e2classesvsprojs.py --angle_step 10.0 --first_node 41 --last_node 60 class_averages.hdf
e2classesvsprojs.py --angle_step 10.0 --first_node 61 --last_node 80 class_averages.hdf
e2classesvsprojs.py --angle_step 10.0 --first_node 81 --last_node 100 class_averages.hdf

# identify best scores for comparisons
e2classesvsprojs_best_scores.py

# extract best scoring models and comparison image stacks
e2classesvsprojs_extract_best.py

# generate list of class averages and best scoring comparisons
e2classesvsprojs_generate_best_list.py
