# Supplementary material for: Structural Organization and Dynamics of Homodimeric Cytohesin Family Arf GTPase Exchange Factors in Solution and on Membranes
Source: Structure. 2019 Dec 3;27(12):1782–1797.e7. doi: 10.1016/j.str.2019.09.007 (PMC6948192; doi:10.1016/j.str.2019.09.007)
Supplement: Data S1. Software, Related to the STAR Methods [file mmc3.zip › Software/Pipelines/multifoxs_mem_pipeline.txt]

#
# Prepare Multi FoXS output for MEM in DELA
#

# sum partial profiles and resample to match data q values
bash ~/bin/foxs_component_summation_resample.sh grp1_13-399.dat 1 100 1.00 0.00
# can also be run in parallel batches:
bash ~/bin/foxs_component_summation_resample.sh 1 20 1.05 0.30 grp1_13-399.txt
bash ~/bin/foxs_component_summation_resample.sh 21 40 1.05 0.30 grp1_13-399.txt
bash ~/bin/foxs_component_summation_resample.sh 41 60 1.05 0.30 grp1_13-399.txt
bash ~/bin/foxs_component_summation_resample.sh 61 80 1.05 0.30 grp1_13-399.txt
bash ~/bin/foxs_component_summation_resample.sh 81 100 1.05 0.30 grp1_13-399.txt

# Extract individual models from multi model pdb files
bash ~/bin/extract_models.sh 1 100

# Calculate rg values
bash ~/bin/calculate_extract_rg.sh 1 100

# Combine filenames and rg values
python ~/bin/filenames_rg.py filenames.txt rg.txt filenames_rg.txt

# Edit filenames_rg.txt to: 
#   1. replace "foxs" with "<albsolute path>/foxs"
#   2. replace ".pdb.dat" with "r.pdb.dat"
# The editted filenames_rg.txt file is now ready for MEM in DELA

#
# Post MEM analysis
#

# Export fractions (y values) of MEM distribution as a single column text file (e.g. named mem_fractions.txt)

# Calculate histograms for the pool and MEM distribution
python ~/bin/histogram.py rg.txt rg_histogram_pool.txt
python ~/bin/histogram.py rg.txt mem_fractions.txt rg_histogram_pool.txt
# These scripts can be re-run with a specific bin range (minimum and maximum Rg) and number of bins
