# Supplementary material for: Structural Organization and Dynamics of Homodimeric Cytohesin Family Arf GTPase Exchange Factors in Solution and on Membranes
Source: Structure. 2019 Dec 3;27(12):1782–1797.e7. doi: 10.1016/j.str.2019.09.007 (PMC6948192; doi:10.1016/j.str.2019.09.007)
Supplement: Data S1. Software, Related to the STAR Methods [file mmc3.zip › Software/Pipelines/multifoxs_pipeline.txt]

#
# Multi FoXS
#

# generate model pool with rrt_sample
rrt_sample grp1_13-399.pdb grp1_13-399_flexible.txt -c grp1_13-399_connect.txt -i 1000000 -n 10000 -s 0.3 -a 10

# calculate partial profiles
bash ~/bin/foxs.sh 1 100
# can also be run in parallel batches:
bash ~/bin/foxs.sh 1 20
bash ~/bin/foxs.sh 21 40
bash ~/bin/foxs.sh 41 60
bash ~/bin/foxs.sh 61 80
bash ~/bin/foxs.sh 81 100

# generate filenames file
python ~/bin/multifoxs_filenames.py 1 100

# MultiFoXS
multi_foxs -k 10000 -w 0.01 grp1_13-399.txt filenames.txt
