# Supplementary material for: Structural Organization and Dynamics of Homodimeric Cytohesin Family Arf GTPase Exchange Factors in Solution and on Membranes
Source: Structure. 2019 Dec 3;27(12):1782–1797.e7. doi: 10.1016/j.str.2019.09.007 (PMC6948192; doi:10.1016/j.str.2019.09.007)
Supplement: Data S1. Software, Related to the STAR Methods [file mmc3.zip › Software/Dela App Scripts/SAXS Python Scripts/SAXS_Buffer_Subtraction.py]

#
# ----------------------------------------------------------------------------------
#   DELA python script for buffer subtraction and plot of buffer subtracted data
#
#   Input:
#     1. Selected plot(s), sheet(s), or data object(s) with sample scattering data
#     2. Data label for buffer scattering
#
#   Output:
#     1. Plot with new buffer subtracted data
#     2. Sheet with new buffer subtracted data
# ----------------------------------------------------------------------------------
#

from math import *

def totalScattering(y):
  sum = 0.0
  for value in y:
    sum += value
  return sum

def maximumTotalScattering(indices):
  maxTotalScattering = 0.0
  for i in indices:
    y = DelaData.yValues(i)
    sum = totalScattering(y)
    if sum > maxTotalScattering:
      maxTotalScattering = sum
  return maxTotalScattering

#
# ---------------------
#   returns R-squared
# ---------------------
#
def rSquared(x, y, ndxBeg, ndxEnd, m, b):
  meanY = 0.0
  sum2r = 0.0
  sum2t = 0.0
  i = ndxBeg
  while i < ndxEnd:
    meanY += y[i]
    i += 1
  meanY /= (ndxEnd - ndxBeg)
  i = ndxBeg
  while i < ndxEnd:
    dif = y[i] - m * x[i] - b;
    sum2r += dif*dif;
    dif = y[i] - meanY;
    sum2t += dif*dif;
    i += 1
  
  return 1.0 - sum2r / sum2t

#
# -----------------------------------------
#   returns Rg, I0 and R2 for Guinier Fit
# -----------------------------------------
def GuinierFit(x, y, e, ndxBeg, ndxEnd, ndxBegR2, useErrors):
  if useErrors:
    line = DelaML.linearFit(x[ndxBeg:ndxEnd], y[ndxBeg:ndxEnd], e[ndxBeg:ndxEnd])
  else:
    line = DelaML.linearFit(x[ndxBeg:ndxEnd], y[ndxBeg:ndxEnd])
  if len(line) < 3 or line[0] > 0.0:
    line = [-1.0, 0.0, 0.0]
  else:
    if ndxBegR2 != ndxBeg:
      line[2] = rSquared(x, y, ndxBegR2, ndxEnd, line[0], line[1])
    line[0] = sqrt(-3.0 * line[0])
    line[1] = exp(line[1])
  
  return line

#
# -----------------------------------------------------
#   returns Guinier optimized buffer scaling constant
# -----------------------------------------------------
#
def guinierOptimizedConstant(x, y, e, yb, eb, x2, ylc, elc, arraysize, ndxBeg, ndxBegR2, RgMin, RgMax, qRgLimit, minPts, lcBeg, lcEnd, lcIncr, lcTol, useErrors):

  # loop over linear combinations
  ndxEndOptimal = ndxBeg + minPts
  lcOptimal = 1.0
  r2max = 0.0
  Rg = -1.0
  lc = lcBeg
  while lc <= lcEnd:
    # linear combination and Guirnier transform of y values
    j = ndxBegR2
    while j < arraysize:
      ylc[j] = y[j] - lc * yb[j]
      elc[j] = sqrt(e[j]**2 + (lc * eb[j])**2)
      if ylc[j] <= 0.0:
        break
      elc[j] = elc[j] / ylc[j]
      ylc[j] = log(ylc[j])
      j += 1
  
    # linear fit
    r2 = 0.0
    k = j - 1
    ndxEnd = ndxBeg + minPts
    while k > ndxEnd:
      line = GuinierFit(x2, ylc, elc, ndxBeg, k, ndxBegR2, useErrors)
      r2 = line[2]
      Rg = line[0]
      qRg = x[k-1] * line[0]
      if Rg >= RgMin and Rg <= RgMax and x[k-1] * line[0] < qRgLimit:
        break
      k -= 1
  
    if r2 > r2max and Rg >= RgMin and Rg <= RgMax and lc > lcBeg and lc < lcEnd:
      r2max = r2
      lcOptimal = lc
      ndxEndOptimal = k
  
    lc += lcIncr

  # loop over buffer subtractions, now with optimal/consistent number of points for Guirnier analysis
  if ndxEndOptimal < ndxBeg + minPts:
    ndxEndOptimal = ndxBeg + minPts
  lcOptimal = 1.0
  r2max = 0.0
  Rg = -1.0
  lc = lcBeg
  while lc <= lcEnd:
    # linear combination and Guirnier transform of y values
    j = ndxBegR2
    while j <= ndxEndOptimal:
      ylc[j] = y[j] - lc * yb[j]
      elc[j] = sqrt(e[j]**2 + (lc * eb[j])**2)
      if ylc[j] <= 0.0:
        break
      elc[j] = elc[j] / ylc[j]
      ylc[j] = log(ylc[j])
      j += 1
  
    # linear fit
    r2 = 0.0
    if j >= ndxEndOptimal and ndxEndOptimal > ndxBeg:
      line = GuinierFit(x2, ylc, elc, ndxBeg, ndxEndOptimal, ndxBegR2, useErrors)
      r2 = line[2]
      Rg = line[0]
      qRg = x[ndxEndOptimal] * line[0]

    if r2 > r2max and Rg >= RgMin and Rg <= RgMax and lc > lcBeg and lc < lcEnd:
      r2max = r2
      lcOptimal = lc
  
    lc += lcIncr

  # once more near maximum R2 determine the optimal linear coefficient within the specified tolerance
  if lcTol < lcIncr and r2max > 0:
    lcBeg = lcOptimal - lcIncr
    lcEnd = lcOptimal + lcIncr
    lcIncr = abs(lcTol)
  
    lc = lcBeg
    lcOptimal = 1.0
    r2max = 0.0
    Rg = -1.0
    RgOptimal = 0.0
    qxRgOptimal = 0.0
    while lc <= lcEnd:
      # linear combination and Guirnier transform of y values
      j = ndxBegR2
      while j <= ndxEndOptimal:
        ylc[j] = y[j] - lc * yb[j]
        elc[j] = sqrt(e[j]**2 + (lc * eb[j])**2)
        if ylc[j] <= 0.0:
          break
        elc[j] = elc[j] / ylc[j]
        ylc[j] = log(ylc[j])
        j += 1
    
      # linear fit
      r2 = 0.0
      if j >= ndxEndOptimal and ndxEndOptimal > ndxBeg:
        line = GuinierFit(x2, ylc, elc, ndxBeg, ndxEndOptimal, ndxBegR2, useErrors)
        r2 = line[2]
        Rg = line[0]
        qRg = x[ndxEndOptimal] * line[0]
    
      if r2 > r2max and Rg >= RgMin and Rg <= RgMax and lc > lcBeg and lc < lcEnd:
        r2max = r2
        RgOptimal = Rg
        lcOptimal = lc
          
      lc += lcIncr

  return lcOptimal

#
# -----------------
#   main function
# -----------------
#

# get array of indices for data in items highlighted in the document contents
indices = DelaDocument.highlightedContentsDataIndices()
if indices[0] < 0:
  DelaError.quit(u"Select items with scattering data in document contents before running the script")

ndata = len(indices)

# default values
bufferLabel = DelaKeyedObjects.recallWithKey(u"Buffer data label")
if not bufferLabel or DelaData.size(bufferLabel) < 1:
  bufferLabel = DelaData.label(DelaDocument.dataCount()-1)
scalingOption = 0
scaleFactor = 1.0
concentration = 1.0
partialSpecificVolume = 0.743
bufferTotalScattering = 0
maxTotalScattering = 1
ndxBeg = 0
qLowerLimit = 0.0
includeOmittedPoints = 0
RgMin = 0.0
RgMax = 60.0
qRgLimit = 1.0
minPts = 20
lcBeg = 0.95
lcEnd = 1.05
lcIncr = 0.000025
lcTol = 0.001
useErrors = 0

# get user input
DelaUI.beginSheet()

DelaUI.appendHeader(u"Buffer object")
bufferLabelField = DelaUI.appendTextField(u"Buffer data label", bufferLabel)
DelaUI.appendHeader(u"Buffer scaling")
scalingOptionPopUp = DelaUI.appendPopUp(u"Scale factor")
DelaUI.appendPopUpItem(scalingOptionPopUp, u"Multiply by constant")
DelaUI.appendPopUpItem(scalingOptionPopUp, u"Calculate from partial specific volume and concentration")
DelaUI.appendPopUpItem(scalingOptionPopUp, u"Calculate from partial specific volume and concentration scaled by total scattering")
DelaUI.appendPopUpItem(scalingOptionPopUp, u"Determine by Guinier optimization")
DelaUI.selectPopUpItem(scalingOptionPopUp, 0)
constantField = DelaUI.appendTextField(u"Constant", scaleFactor)
concentrationField = DelaUI.appendTextField(u"Concentration (mg/ml)", concentration)
partialSpecificVolumeField = DelaUI.appendTextField(u"Partial specific volume (ml/g)", partialSpecificVolume)
DelaUI.appendHeader(u"Data range and Guinier fit")
ndxBegField = DelaUI.appendTextField(u"# of low q points to omit", ndxBeg)
qLowerLimitField = DelaUI.appendTextField(u"low q limit", qLowerLimit)
includeOmittedPointsButton = DelaUI.appendCheckButton(u"Include omitted points in R-squared calculation", includeOmittedPoints)
RgMinField = DelaUI.appendTextField(u"Rg minimum", RgMin)
RgMaxField = DelaUI.appendTextField(u"Rg maximum", RgMax)
qRgLimitField = DelaUI.appendTextField(u"q x Rg limit", qRgLimit)
minPtsField = DelaUI.appendTextField(u"Minimum # of points for Guinier analysis", minPts)
useErrorsButton = DelaUI.appendCheckButton(u"Use errors", useErrors)
DelaUI.appendHeader(u"Buffer scale factor analysis")
lcBegField = DelaUI.appendTextField(u"Initial value", lcBeg)
lcEndField = DelaUI.appendTextField(u"Final value", lcEnd)
lcIncrField = DelaUI.appendTextField(u"Increment", lcIncr)
lcTolField = DelaUI.appendTextField(u"Fractional tolerance", 0.1)

DelaUI.setToolTip(bufferLabelField, u"The Data label of the buffer data object")
DelaUI.setToolTip(scalingOptionPopUp, u"Option for buffer scaling prior to substration")
DelaUI.setToolTip(constantField, u"Scale factor (used for multiply by constant option)")
DelaUI.setToolTip(concentrationField, u"Sample concentration (used for calculate option)")
DelaUI.setToolTip(partialSpecificVolumeField, u"Sample partial specific volume (used for calculate option)")
DelaUI.setToolTip(bufferLabelField, u"The Data label of the buffer data object")
DelaUI.setToolTip(ndxBegField, u"Number of data points at the beginning to omit from Guinier analysis")
DelaUI.setToolTip(qLowerLimitField, u"Data points with q < low q limit will be omitted from Guinier analysis")
DelaUI.setToolTip(includeOmittedPointsButton, u"If checked, points omitted from the Guinier fit will be used in the R-squared calculation")
DelaUI.setToolTip(RgMinField, u"Minimum allowed Rg for Guinier analysis")
DelaUI.setToolTip(RgMaxField, u"Maximum allowed Rg for Guinier analysis")
DelaUI.setToolTip(qRgLimitField, u"Data point with q > q x Rg limit will be omitted from Guinier analysis")
DelaUI.setToolTip(minPtsField, u"Minimum number of data points for Guinier analysis")
DelaUI.setToolTip(useErrorsButton, u"Use data errors for Guinier analysis")
DelaUI.setToolTip(lcBegField, u"Intial buffer scale factor for Guinier analysis")
DelaUI.setToolTip(lcEndField, u"Final buffer scale factor for Guinier analysis")
DelaUI.setToolTip(lcIncrField, u"Buffer scale factor increment for Guinier analysis")
DelaUI.setToolTip(lcTolField, u"Required precision for scale factor optimization as a fraction of the increment")

if DelaUI.displaySheet(u"Buffer subtraction"):
  DelaError.quit(u"Script execution cancelled")

bufferLabel = DelaUI.textFieldString(bufferLabelField)
scalingOption = DelaUI.popUpSelectedItem(scalingOptionPopUp)
if scalingOption == 0:
  scaleFactor = DelaUI.textFieldDouble(constantField)
else:
  concentration = DelaUI.textFieldDouble(concentrationField)
  partialSpecificVolume = DelaUI.textFieldDouble(partialSpecificVolumeField)
  if partialSpecificVolume <= 0.0:
    DelaError.quit(u"Partial specific volume must be greater than zero")
  if scalingOption == 1:
    scaleFactor = 1.0 - 0.001 * concentration * partialSpecificVolume
  else:
    maxTotalScattering = maximumTotalScattering(indices)
ndxBeg = DelaUI.textFieldInteger(ndxBegField)
RgMin = DelaUI.textFieldDouble(RgMinField)
RgMax = DelaUI.textFieldDouble(RgMaxField)
qLowerLimit = DelaUI.textFieldDouble(qLowerLimitField)
includeOmittedPoints = DelaUI.checkButtonValue(includeOmittedPointsButton)
qRgLimit = DelaUI.textFieldDouble(qRgLimitField)
minPts = DelaUI.textFieldInteger(minPtsField)
useErrors = DelaUI.checkButtonValue(useErrorsButton)
lcBeg = DelaUI.textFieldDouble(lcBegField)
lcEnd = DelaUI.textFieldDouble(lcEndField)
lcIncr = DelaUI.textFieldDouble(lcIncrField)
lcTol = lcIncr * DelaUI.textFieldDouble(lcTolField)

# get copies of data arrays for buffer data object
arraysize = DelaData.size(bufferLabel)
if arraysize > 0:
  DelaKeyedObjects.storeWithKey(bufferLabel, u"Buffer data label")
else:
  DelaError.quit(u"Invalid buffer label or array size")
xb = DelaData.xValues(bufferLabel)
yb = DelaData.yValues(bufferLabel)
eb = DelaData.errorValues(bufferLabel)
mb = DelaData.maskValues(bufferLabel)

if scalingOption == 2:
  bufferTotalScattering = totalScattering(yb)

DelaLog.appendString(u"<bi><font color:Teal>Buffer Subtraction</font></bi>\n\n")
DelaLog.appendString(u"<font color:Teal># data objects:</font> %d\n" % (ndata))
DelaLog.appendString(u"<font color:Teal>Buffer: %s:</font> %s\n" % (bufferLabel, DelaData.description(bufferLabel)))
if scalingOption == 0:
  DelaLog.appendString(u"<font color:Teal>Buffer scale factor:</font> %g\n\n" % (scaleFactor))
if scalingOption == 1:
  DelaLog.appendString(u"<font color:Teal>Calculated buffer scale factor:</font> %g\n\n" % (scaleFactor))

if scalingOption == 3:
  if RgMin <= 0.0:
    RgMin = 1.0
  if RgMax <= 0.0:
    RgMax = 60.0
  if RgMax < RgMin:
    tv = RgMax
    RgMax = RgMin
    RgMin = tv

  lcIncr = abs(lcIncr)
  
  if lcBeg > lcEnd:
    tval = lcBeg
    lcBeg = lcEnd
    lcEnd = tval

  # lists for linear combination and Guinier transformation
  x2 = list()
  ylc = list()
  elc = list()

  # intialize and Guirnier transform x values
  i = 0
  while i < arraysize:
    x2.append(xb[i]**2)
    ylc.append(0.0)
    elc.append(0.0)
    i += 1

  if includeOmittedPoints:
    ndxBegR2 = 0
  else:
    ndxBegR2 = ndxBeg

# generate new data objects
ndxNewData = ndxFirstNewData = DelaDocument.dataCount()
DelaData.newData(arraysize, u"Buffer Subtraction", ndata, u"Buffer Subtraction")

indicesForPlot = list()

for i in indices:
  # get copies of data arrays for ith data object
  x = DelaData.xValues(i)
  y = DelaData.yValues(i)
  e = DelaData.errorValues(i)
  m = DelaData.maskValues(i)
  
  # get copies of data arrays for next new data object
  xn = DelaData.xValues(i)
  yn = DelaData.yValues(i)
  en = DelaData.errorValues(i)
  mn = DelaData.maskValues(i)
  
  # calculate scale factor
  if scalingOption == 2:
    scaledConcentration = concentration * (totalScattering(y) - bufferTotalScattering) / (maxTotalScattering - bufferTotalScattering)
    scaleFactor = 1.0 - 0.001 * scaledConcentration * partialSpecificVolume
  if scalingOption == 3:
    j = 0
    while j < arraysize:
      if x[j] >= qRgLimit / RgMax:
        break
      j += 1
  
    if j > minPts:
      minPts = j
    if minPts < 2:
      minPts = 2
    if minPts > arraysize - ndxBeg:
      minPts = arraysize - ndxBeg

    scaleFactor = guinierOptimizedConstant(x, y, e, yb, eb, x2, ylc, elc, arraysize, ndxBeg, ndxBegR2, RgMin, RgMax, qRgLimit, minPts, lcBeg, lcEnd, lcIncr, lcTol, useErrors)
  
  # Buffer subtraction of y values if not masked
  j = 0
  mcnt = 0
  while j < arraysize:
    if not m[j]:
      xn[j] = x[j]
      yn[j] = y[j] - scaleFactor * yb[j]
      en[j] = abs(yn[j] * sqrt((e[j]/y[j])**2 + (scaleFactor * (eb[j]/yb[j]))**2))
    else:
      xn[j] = x[j]
      yn[j] = y[j]
      en[j] = e[j]
      mn[j] = 1
      mcnt += 1
    j += 1
  
  # set x and y arrays in new data object with the new x and y values (undoable as a single coalesced action)
  description = DelaData.description(i) + u" - buffer"
  DelaData.setDescription(ndxNewData, description)
  DelaData.setXDescription(ndxNewData, DelaData.xDescription(i))
  DelaData.setYDescription(ndxNewData, DelaData.yDescription(i))
  DelaData.setXValues(ndxNewData, xn)
  DelaData.setYValues(ndxNewData, yn)
  DelaData.setErrorValues(ndxNewData, en)

  DelaLog.appendString(u"<font color:Teal>%s:</font> %s  <font color:Teal># data points transformed:</font> %d  <font color:Teal># masked:</font> %d  <font color:Teal>scale factor:</font> %g\n" % (DelaData.label(i), DelaData.description(i), arraysize, mcnt, scaleFactor))
  
  indicesForPlot.append(ndxNewData)
  
  ndxNewData += 1

DelaPlot.newPlot(indicesForPlot)
ndxLastPlot = DelaDocument.plotCount() - 1
DelaPlot.setTitle(ndxLastPlot, u"Buffer Subtraction")
DelaPlot.setXAxisLabel(ndxLastPlot, u"q (<utf8>C3 85</utf8><SUP>-1</SUP>)")
DelaPlot.setYAxisLabel(ndxLastPlot, u"I(q)")

# update the document views to reflect changes
DelaDocument.updateViews()

# select the most recent plot
DelaDocument.selectPlot(ndxLastPlot)
