# Supplementary material for: Structural Organization and Dynamics of Homodimeric Cytohesin Family Arf GTPase Exchange Factors in Solution and on Membranes
Source: Structure. 2019 Dec 3;27(12):1782–1797.e7. doi: 10.1016/j.str.2019.09.007 (PMC6948192; doi:10.1016/j.str.2019.09.007)
Supplement: Data S1. Software, Related to the STAR Methods [file mmc3.zip › Software/Dela App Scripts/SAXS Python Scripts/SAXS_Buffer_Subtraction_Guinier_Analysis.py]

#
# ---------------------------------------------------------------------------------------------------
#   DELA python script for optimization of buffer subtraction based on R-squared from a Guinier fit
#
#   Input:
#     1. selected plot, sheet, or data object with sample scattering data
#     2. data label for the buffer (defaults to last data object)
#
#   Output:
#     1. plot of R-squared vs. scaling constant for buffer
#     2. plot with new buffer subtracted data
#     3. sheet with new buffer subtracted data
# ---------------------------------------------------------------------------------------------------
#

from math import *

#
# ---------------------
#   returns R-squared
# ---------------------
#
def rSquared(x, y, ndxBeg, ndxEnd, m, b):
  meanY = 0.0
  sum2r = 0.0
  sum2t = 0.0
  i = ndxBeg
  while i < ndxEnd:
    meanY += y[i]
    i += 1
  meanY /= (ndxEnd - ndxBeg)
  i = ndxBeg
  while i < ndxEnd:
    dif = y[i] - m * x[i] - b;
    sum2r += dif*dif;
    dif = y[i] - meanY;
    sum2t += dif*dif;
    i += 1

  return 1.0 - sum2r / sum2t

#
# -----------------------------------------
#   returns Rg, I0 and R2 for Guinier Fit
# -----------------------------------------
def GuinierFit(x, y, e, ndxBeg, ndxEnd, ndxBegR2, useErrors):
  if useErrors:
    line = DelaML.linearFit(x[ndxBeg:ndxEnd], y[ndxBeg:ndxEnd], e[ndxBeg:ndxEnd])
  else:
    line = DelaML.linearFit(x[ndxBeg:ndxEnd], y[ndxBeg:ndxEnd])
  if len(line) < 3 or line[0] > 0.0:
    line = [-1.0, 0.0, 0.0]
  else:
    if ndxBegR2 != ndxBeg:
      line[2] = rSquared(x, y, ndxBegR2, ndxEnd, line[0], line[1])
    line[0] = sqrt(-3.0 * line[0])
    line[1] = exp(line[1])

  return line

#
# -----------------
#   main function
# -----------------
#

# default values
bufferLabel = DelaKeyedObjects.recallWithKey(u"Buffer data label")
if not bufferLabel or DelaData.size(bufferLabel) < 1:
  bufferLabel = DelaData.label(DelaDocument.dataCount()-1)
ndxBeg = 0
qLowerLimit = 0.0
includeOmittedPoints = 0
RgMin = 0.0
RgMax = 60.0
qRgLimit = 1.0
minPts = 20
lcBeg = 0.95
lcEnd = 1.05
lcIncr = 0.000025
lcTol = 0.001
useErrors = 0
autoRange = 1

# get array of indices for data in items highlighted in the document contents
indices = DelaDocument.highlightedContentsDataIndices()
if indices[0] < 0:
  DelaError.quit(u"Select item with scattering data in document contents before running the script")

ndata = len(indices)

# get copies of data arrays
x = DelaData.xValues(indices[0])
y = DelaData.yValues(indices[0])
e = DelaData.errorValues(indices[0])

arraysize = DelaData.size(indices[0])

# default minimum of number points
i = 0
while i < arraysize:
  if x[i] >= 1.0 / RgMax:
    break
  i += 1

minPts = i
if minPts < 10:
  minPts = 10
if minPts > arraysize:
  minPts = arraysize

# get user input
DelaUI.beginSheet()

DelaUI.appendHeader(u"Buffer label")
bufferLabelField = DelaUI.appendTextField(u"Label for buffer", bufferLabel)
DelaUI.appendHeader(u"Data range and Guinier fit")
ndxBegField = DelaUI.appendTextField(u"# of low q points to omit", ndxBeg)
qLowerLimitField = DelaUI.appendTextField(u"low q limit", qLowerLimit)
includeOmittedPointsButton = DelaUI.appendCheckButton(u"Include omitted points in R-squared calculation", includeOmittedPoints)
RgMinField = DelaUI.appendTextField(u"Rg minimum", RgMin)
RgMaxField = DelaUI.appendTextField(u"Rg maximum", RgMax)
qRgLimitField = DelaUI.appendTextField(u"q x Rg limit", qRgLimit)
minPtsField = DelaUI.appendTextField(u"Minimum # of points for Guinier analysis", minPts)
useErrorsButton = DelaUI.appendCheckButton(u"Use errors", useErrors)
DelaUI.appendHeader(u"Buffer scale factor analysis")
autoRangeButton = DelaUI.appendCheckButton(u"Auto-estimate range for scale factor", autoRange)
lcBegField = DelaUI.appendTextField(u"Initial value", lcBeg)
lcEndField = DelaUI.appendTextField(u"Final value", lcEnd)
lcIncrField = DelaUI.appendTextField(u"Increment", lcIncr)
lcTolField = DelaUI.appendTextField(u"Fractional tolerance", 0.1)

DelaUI.setToolTip(bufferLabelField, u"The Data label of the buffer data object")
DelaUI.setToolTip(ndxBegField, u"Number of data points at the beginning to omit from Guinier analysis")
DelaUI.setToolTip(qLowerLimitField, u"Data points with q < low q limit will be omitted from Guinier analysis")
DelaUI.setToolTip(includeOmittedPointsButton, u"If checked, points omitted from the Guinier fit will be used in the R-squared calculation")
DelaUI.setToolTip(RgMinField, u"Minimum allowed Rg for Guinier analysis")
DelaUI.setToolTip(RgMaxField, u"Maximum allowed Rg for Guinier analysis")
DelaUI.setToolTip(qRgLimitField, u"Data point with q > q x Rg limit will be omitted from Guinier analysis")
DelaUI.setToolTip(minPtsField, u"Minimum number of data points for Guinier analysis")
DelaUI.setToolTip(useErrorsButton, u"Use data errors for Guinier analysis")
DelaUI.setToolTip(autoRangeButton, u"Auto-estimate the search range for the buffer scale factor")
DelaUI.setToolTip(lcBegField, u"Intial buffer scale factor for Guinier analysis")
DelaUI.setToolTip(lcEndField, u"Final buffer scale factor for Guinier analysis")
DelaUI.setToolTip(lcIncrField, u"Buffer scale factor increment for Guinier analysis")
DelaUI.setToolTip(lcTolField, u"Required precision for scale factor optimization as a fraction of the increment")

if DelaUI.displaySheet(u"Buffer subtraction with Guinier optimized scale factor"):
  DelaError.quit(u"Script execution cancelled")

bufferLabel = DelaUI.textFieldString(bufferLabelField)
ndxBeg = DelaUI.textFieldInteger(ndxBegField)
RgMin = DelaUI.textFieldDouble(RgMinField)
RgMax = DelaUI.textFieldDouble(RgMaxField)
qLowerLimit = DelaUI.textFieldDouble(qLowerLimitField)
includeOmittedPoints = DelaUI.checkButtonValue(includeOmittedPointsButton)
qRgLimit = DelaUI.textFieldDouble(qRgLimitField)
minPts = DelaUI.textFieldInteger(minPtsField)
useErrors = DelaUI.checkButtonValue(useErrorsButton)
autoRange = DelaUI.checkButtonValue(autoRangeButton)
lcBeg = DelaUI.textFieldDouble(lcBegField)
lcEnd = DelaUI.textFieldDouble(lcEndField)
lcIncr = DelaUI.textFieldDouble(lcIncrField)
lcTol = lcIncr * DelaUI.textFieldDouble(lcTolField)

# get copies of data arrays for buffer data object
arraysize2 = DelaData.size(bufferLabel)
if arraysize2 > 0:
  DelaKeyedObjects.storeWithKey(bufferLabel, u"Buffer data label")
else:
  DelaError.quit(u"Invalid buffer label or array size")
xb = DelaData.xValues(bufferLabel)
yb = DelaData.yValues(bufferLabel)
eb = DelaData.errorValues(bufferLabel)
mb = DelaData.maskValues(bufferLabel)

if not arraysize2 == arraysize:
  DelaError.quit(u"Buffer and sample data sets must have the same number of points")

DelaLog.appendString(u"<bi><font color:Teal>Optimal coefficient for buffer subtraction</font></bi>\n\n")

if RgMin <= 0.0:
  RgMin = 1.0
if RgMax <= 0.0:
  RgMax = 60.0
if RgMax < RgMin:
  tv = RgMax
  RgMax = RgMin
  RgMin = tv

i = 0
while i < arraysize:
  if x[i] >= qRgLimit / RgMax:
    break
  i += 1

if i > minPts:
  minPts = i
if minPts < 2:
  minPts = 2
if minPts > arraysize - ndxBeg:
  minPts = arraysize - ndxBeg

lcIncr = abs(lcIncr)

if lcBeg > lcEnd:
  tval = lcBeg
  lcBeg = lcEnd
  lcEnd = tval

# lists for linear combination and Guinier transformation
x2 = list()
ylc = list()
elc = list()

# intialize and Guirnier transform x values
i = 0
while i < arraysize:
  x2.append(x[i]**2)
  ylc.append(0.0)
  elc.append(0.0)
  i += 1

if includeOmittedPoints:
  ndxBegR2 = 0
else:
  ndxBegR2 = ndxBeg

if autoRange == 1:
  ndxEndOptimal = ndxBeg + minPts
  lcOptimal = lcBeg
  r2max = 0.0
  lc = lcBeg
  lcIncrAR = (lcEnd - lcBeg) / 10
  while lc <= lcEnd:
    # linear combination and Guirnier transform of y values
    j = ndxBegR2
    while j < arraysize:
      ylc[j] = y[j] - lc * yb[j]
      elc[j] = sqrt(e[j]**2 + (lc * eb[j])**2)
      if ylc[j] <= 0.0:
        break
      elc[j] = elc[j] / ylc[j]
      ylc[j] = log(ylc[j])
      j += 1
  
    # linear fit
    r2 = 0.0
    k = j - 1
    if k >= ndxBeg + minPts:
      while k > ndxBeg + minPts:
        line = GuinierFit(x2, ylc, elc, ndxBeg, k, ndxBegR2, useErrors)
        r2 = line[2]
        if line[0] >= RgMin and line[0] <= RgMax and x[k-1] * line[0] < qRgLimit:
          break
        k -= 1

    if r2 > r2max:
      r2max = r2
      lcOptimal = lc
      ndxEndOptimal = k
  
    lc += lcIncrAR

  if ndxEndOptimal < ndxBeg + minPts:
    ndxEndOptimal = ndxBeg + minPts
  lcBeg = lcOptimal - lcIncrAR
  lcEnd = lcOptimal + lcIncrAR

  lcOptimal = lcBeg
  r2max = 0.0
  lc = lcBeg
  while lc <= lcEnd:
    # linear combination and Guirnier transform of y values
    j = ndxBegR2
    while j < arraysize:
      ylc[j] = y[j] - lc * yb[j]
      elc[j] = sqrt(e[j]**2 + (lc * eb[j])**2)
      if ylc[j] <= 0.0:
        break
      elc[j] = elc[j] / ylc[j]
      ylc[j] = log(ylc[j])
      j += 1
  
    # linear fit
    r2 = 0.0
    if j >= ndxEndOptimal and ndxEndOptimal > ndxBeg:
      line = GuinierFit(x2, ylc, elc, ndxBeg, ndxEndOptimal, ndxBegR2, useErrors)
      r2 = line[2]

    if r2 > r2max:
      r2max = r2
      lcOptimal = lc
  
    lc += 0.001

  lcBeg = lcOptimal - 0.005
  lcEnd = lcOptimal + 0.005

# determine array size for new data
lc = lcBeg
arraysizen = 0
while lc <= lcEnd:
  arraysizen += 1
  lc += lcIncr

# create new data object
description = u"Guinier analysis of constant for buffer subtraction"
DelaData.newData(arraysizen, description)
ndxData = DelaDocument.dataCount() - 1

# list for new x and y values
xn = list()
yn = list()
en = list()

i = 0
while i < arraysizen:
  xn.append(0.0)
  yn.append(0.0)
  en.append(0.0)
  i += 1

i = 0
while i < arraysize:
  if x[i] >= qLowerLimit:
    if i >= ndxBeg:
      ndxBeg = i
      break
  i += 1

if includeOmittedPoints:
  ndxBegR2 = 0
else:
  ndxBegR2 = ndxBeg

# loop over linear combinations
ndxOptimal = 0
ndxEndOptimal = ndxBeg + minPts
lcOptimal = lcBeg
r2max = 0.0
lc = lcBeg
i = 0
while i < arraysizen:
  xn[i] = lc
  # linear combination and Guirnier transform of y values
  j = ndxBegR2
  while j < arraysize:
    ylc[j] = y[j] - lc * yb[j]
    elc[j] = sqrt(e[j]**2 + (lc * eb[j])**2)
    if ylc[j] <= 0.0:
      break
    elc[j] = elc[j] / ylc[j]
    ylc[j] = log(ylc[j])
    j += 1

  # linear fit
  yn[i] = 0.0
  k = j - 1
  ndxEnd = ndxBeg + minPts
  while k > ndxEnd:
    line = GuinierFit(x2, ylc, elc, ndxBeg, k, ndxBegR2, useErrors)
    yn[i] = line[2]
    if line[0] >= RgMin and line[0] <= RgMax and x[k-1] * line[0] < qRgLimit:
      break
    k -= 1

  if yn[i] > r2max:
    r2max = yn[i]
    ndxOptimal = i
    lcOptimal = lc
    ndxEndOptimal = k
  
  lc += lcIncr
  i += 1

# loop over buffer subtractions, now with optimal/consistent number of points for Guirnier analysis
if ndxEndOptimal < ndxBeg + minPts:
  ndxEndOptimal = ndxBeg + minPts
i = 0
ndxOptimal = 0
lcOptimal = lcBeg
r2max = 0.0
lc = lcBeg
while i < arraysizen:
  xn[i] = lc
  # linear combination and Guirnier transform of y values
  j = ndxBegR2
  while j < arraysize:
    ylc[j] = y[j] - lc * yb[j]
    elc[j] = sqrt(e[j]**2 + (lc * eb[j])**2)
    if ylc[j] <= 0.0:
      break
    elc[j] = elc[j] / ylc[j]
    ylc[j] = log(ylc[j])
    j += 1
  
  # linear fit
  yn[i] = 0.0
  if j >= ndxEndOptimal and ndxEndOptimal > ndxBeg:
    line = GuinierFit(x2, ylc, elc, ndxBeg, ndxEndOptimal, ndxBegR2, useErrors)
    yn[i] = line[2]

  if yn[i] > r2max:
    r2max = yn[i]
    ndxOptimal = i
    lcOptimal = lc
  
  lc += lcIncr
  i += 1

# once more near maximum R2 determine the optimal linear coefficient within the specified tolerance
if lcTol < lcIncr and ndxOptimal >= 0 and ndxOptimal < arraysizen:
  lcBeg = lcOptimal - lcIncr
  lcEnd = lcOptimal + lcIncr
  lcIncr = abs(lcTol)
  
  lc = lcBeg
  ndxOptimal = 0
  lcOptimal = lcBeg
  r2max = 0.0
  RgOptimal = 0.0
  qxRgOptimal = 0.0
  while lc <= lcEnd:
    # linear combination and Guirnier transform of y values
    j = ndxBegR2
    while j < arraysize:
      ylc[j] = y[j] - lc * yb[j]
      elc[j] = sqrt(e[j]**2 + (lc * eb[j])**2)
      if ylc[j] <= 0.0:
        break
      elc[j] = elc[j] / ylc[j]
      ylc[j] = log(ylc[j])
      j += 1
    
    # linear fit
    r2 = 0.0
    if j >= ndxEndOptimal and ndxEndOptimal > ndxBeg:
      line = GuinierFit(x2, ylc, elc, ndxBeg, ndxEndOptimal, ndxBegR2, useErrors)
      r2 = line[2]

    if r2 > r2max:
      r2max = r2
      RgOptimal = line[0]
      qxRgOptimal = x[ndxEndOptimal-1] * RgOptimal
      lcOptimal = lc
    lc += lcIncr

# buffer substraction with optimal coefficient
j = 0
ymin = 0.0
while j < arraysize:
  ylc[j] = y[j] - lcOptimal * yb[j]
  elc[j] = ylc[j] * sqrt((e[j]/y[j])**2 + ((lcOptimal * eb[j])/yb[j])**2)
  if j == 0:
    ymin = ylc[j]
    ymax = ylc[j]
  if ylc[j] < ymin:
    ymin = ylc[j]
  if ylc[j] > ymax:
    ymax = ylc[j]
  j += 1

# set x and y arrays in new data object with the new x and y values (undoable as a single coalesced action)
DelaData.setXValues(ndxData, xn)
DelaData.setYValues(ndxData, yn)

DelaLog.appendString(u"<font color:Teal>Buffer:</font> %s, %s\n" % (DelaData.label(bufferLabel), DelaData.description(bufferLabel)))
DelaLog.appendString(u"<font color:Teal>Sample:</font> %s, %s\n" % (DelaData.label(indices[0]), DelaData.description(indices[0])))
DelaLog.appendString(u"<font color:Teal># buffer scale factors analyzed:</font> %g\n" % (arraysizen))
DelaLog.appendString(u"<font color:Teal>Optimal scale factor:</font> %g\n" % (lcOptimal))
DelaLog.appendString(u"<font color:Teal># points used for optimal Guinier fit:</font> %g\n" % (ndxEndOptimal))
DelaLog.appendString(u"<font color:Teal>R<SUP>2</SUP> for optimal scale factor:</font> %g\n" % (r2max))
DelaLog.appendString(u"<font color:Teal>R<SUB>G</SUB> for optimal scale factor:</font> %g\n" % (RgOptimal))
DelaLog.appendString(u"<font color:Teal>q x R<SUB>G</SUB> for optimal scale factor:</font> %g\n" % (qxRgOptimal))
DelaLog.appendString(u"<font color:Teal>I(q) min for optimal scale factor:</font> %g\n" % (ymin))
DelaLog.appendString(u"<font color:Teal>I(q) max for optimal scale factor:</font> %g\n" % (ymax))

# generate new sheet
DelaSheet.newSheet(description, [ndxData])

# generate new plot
DelaPlot.newPlot([ndxData])
ndxPlot = DelaDocument.plotCount() - 1
DelaPlot.setTitle(ndxPlot, description)
DelaPlot.setXAxisLabel(ndxPlot, u"constant")
DelaPlot.setYAxisLabel(ndxPlot, u"R<SUP>2</SUP>")
DelaDataSymbol.setType(ndxPlot, ndxData, 2)

# add plot label to summarize results
label = u"Optimal c = %g\n# points fit = %g\nR<SUP>2</SUP> = %g\nR<SUB>G</SUB> = %g\nq x R<SUB>G</SUB> = %g" % (lcOptimal, ndxEndOptimal, r2max, RgOptimal, qxRgOptimal)
DelaPlot.newLabel(ndxPlot, label, 270, 270)

# generate description for buffer subtraction
#description = DelaData.label(indices[0]) + u" - " + str(lcOptimal) + u" * " + DelaData.label(bufferLabel)
description = u"Buffer Subtraction"

# create new data object for buffer subtraction
DelaData.newData(arraysize, description)
ndxData = DelaDocument.dataCount() - 1

# generate new sheet
DelaSheet.newSheet(description, [ndxData])

# set x and y arrays in new data object with the new x and y values (undoable as a single coalesced action)
DelaData.setXValues(ndxData, xb)
DelaData.setYValues(ndxData, ylc)
DelaData.setErrorValues(ndxData, elc)

# generate new plot
DelaPlot.newPlot([ndxData])
ndxPlot = DelaDocument.plotCount() - 1
DelaPlot.setTitle(ndxPlot, description)
DelaPlot.setXAxisLabel(ndxPlot, DelaData.xDescription(indices[0]))
DelaPlot.setYAxisLabel(ndxPlot, DelaData.yDescription(indices[0]))

# update the document views to reflect changes
DelaDocument.updateViews()

# select the most recent plot
DelaDocument.selectPlot(ndxPlot)
