# Supplementary material for: Structural Organization and Dynamics of Homodimeric Cytohesin Family Arf GTPase Exchange Factors in Solution and on Membranes
Source: Structure. 2019 Dec 3;27(12):1782–1797.e7. doi: 10.1016/j.str.2019.09.007 (PMC6948192; doi:10.1016/j.str.2019.09.007)
Supplement: Data S1. Software, Related to the STAR Methods [file mmc3.zip › Software/Dela App Scripts/SAXS Python Scripts/SAXS_Guinier_Fit.py]

#
# -------------------------------------------------------------------------------
#   DELA Python script for linear least squares fit of Guinier transformed data
#
#   Input:
#     1. selected plot with Guinier transformed data
#
#   Output:
#     1. fitted linear least squares model(s)
# -------------------------------------------------------------------------------
#

from math import *

#
# ----------------------------
#   function for Guinier Fit
# ----------------------------
#
def GuinierFit(ndxPlot, ndxBeg, qLowerLimit, qRgLimit, useErrors):
  
  DelaLog.appendString(u"\n<i><font color:Teal>Guinier Fit</font></i>\n")
  
  # get array of indices for data in the plot
  dataIndices = DelaPlot.dataIndices(ndxPlot)
  ndata = len(dataIndices)
  
  for i in dataIndices:
    # get copies of data arrays for ith data object
    x = DelaData.xValues(i)
    y = DelaData.yValues(i)
    e = DelaData.errorValues(i)
    m = DelaData.maskValues(i)
    
    arraysize = DelaData.size(i)
    
    # list for unmasked x and y values
    xgr = list()
    ygr = list()
    
    j = 0
    ndxEnd = 0
    mcnt = 0
    while j < arraysize:
      if m[j] == 0:
        xgr.append(x[j])
        ygr.append(y[j])
        ndxEnd += 1
      else:
        mcnt += 1
      j += 1
    
    j = 0
    while j < ndxEnd:
      if xgr[j] >= qLowerLimit:
        if j >= ndxBeg:
          ndxBeg = j
          break
      j += 1
    
    j = ndxEnd
    while j > ndxBeg + 2:
      if useErrors:
        line = DelaML.linearFit(xgr[ndxBeg:j], ygr[ndxBeg:j], e[ndxBeg:j])
      else:
        line = DelaML.linearFit(xgr[ndxBeg:j], ygr[ndxBeg:j])
      nptsFit = j - ndxBeg
      Rg = sqrt(-3.0 * line[0])
      q = sqrt(xgr[j-1])
      qxRg = q * Rg
      if qxRg < qRgLimit:
        break
      j -= 1
    
    if line[0] > 0:
      DelaError.quit(u"Positive slope in Guirnier region: data not suitable for Guirnier analysis")
    
    I0 = exp(line[1])
    
    k = 0
    ymax = ygr[0]
    while k <= j - 1:
      if ygr[k] > ymax:
        ymax = ygr[k]
      k += 1

    label = u"# points fit = %d\nI(0) = %g\nR<SUB>G</SUB> = %g\nq x R<SUB>G</SUB> = %g\nR<SUP>2</SUP> = %g" % (nptsFit, I0, Rg, qxRg, line[2])

    DelaData.newLinearModel(i, line[0], line[1], xgr[0], xgr[j-1])
    
    DelaPlot.newLabel(ndxPlot, label, 430, 450)
    color = DelaPlot.dataColor(ndxPlot, i)
    ndxLabel = DelaPlot.labelCount(ndxPlot) - 1
    DelaPlot.setLabelColor(ndxPlot, ndxLabel, color)
    
    dx = abs(xgr[j-1] - xgr[0])
    dy = abs(ygr[j-1] - ymax)
    
    DelaPlot.setXAxisLimits(ndxPlot, xgr[0] - 0.1 * dx, xgr[j-1] + dx)
    DelaPlot.setYAxisLimits(ndxPlot, ygr[j-1] - dy, ymax + 0.1 * dy)
  
    DelaLog.appendString(u"\n<font color:Teal>%s: </font> %s <font color:Teal># data points:</font> %d  <font color:Teal># masked:</font> %d  <font color:Teal># fit:</font> %d\n" % (DelaData.label(i), DelaData.description(i), arraysize, mcnt, nptsFit))
    DelaLog.appendString(u"<font color:Teal>I(0):</font> %g\n" % (I0))
    DelaLog.appendString(u"<font color:Teal>R<SUB>G</SUB>:</font> %g\n" % (Rg))
    DelaLog.appendString(u"<font color:Teal>q x R<SUB>G</SUB>:</font> %g\n" % (qxRg))
    DelaLog.appendString(u"<font color:Teal>R<SUP>2</SUP>:</font> %g\n" % (line[2]))
 
    DelaPlot.setDisplayModel(ndxPlot, 1)

#
# ---------------
#   main script
# ---------------
#

# default values
ndxBeg = 0
qLowerLimit = 0.0
qRgLimit = 1.3
useErrors = 0

# get user input
DelaUI.beginSheet()

DelaUI.appendHeader(u"Data range and Guinier fit")
ndxBegField = DelaUI.appendTextField(u"# of low q points to omit", ndxBeg)
qLowerLimitField = DelaUI.appendTextField(u"low q limit", qLowerLimit)
qRgLimitField = DelaUI.appendTextField(u"q x Rg limit", qRgLimit)
useErrorsButton = DelaUI.appendCheckButton(u"Use errors", useErrors)

DelaUI.setToolTip(ndxBegField, u"Number of data points at the beginning to omit from Guinier analysis")
DelaUI.setToolTip(qLowerLimitField, u"Data points with q < low q limit will be omitted from Guinier analysis")
DelaUI.setToolTip(qRgLimitField, u"Data point with q > q x Rg limit will be omitted from Guinier analysis")
DelaUI.setToolTip(useErrorsButton, u"Use data errors for Guinier analysis")

if DelaUI.displaySheet(u"Guinier Fit"):
  DelaError.quit(u"Script execution cancelled")

ndxBeg = DelaUI.textFieldInteger(ndxBegField)
qLowerLimit = DelaUI.textFieldDouble(qLowerLimitField)
qRgLimit = DelaUI.textFieldDouble(qRgLimitField)
useErrors = DelaUI.checkButtonValue(useErrorsButton)

# get array of indices for highlighted plots in the document contents
plotIndices = DelaDocument.highlightedPlotIndices()

# loop over selected plots
if plotIndices[0] >= 0:
  for i in plotIndices:
    DelaLog.appendString(u"\n<font color:Teal>Data from Plot%d:</font> %s\n" % (i, DelaPlot.title(i)))
    GuinierFit(i, ndxBeg, qLowerLimit, qRgLimit, useErrors)
    DelaLog.appendString(u"\n")

# update the document views to reflect changes
DelaDocument.updateViews()
