# Supplementary material for: Structural Organization and Dynamics of Homodimeric Cytohesin Family Arf GTPase Exchange Factors in Solution and on Membranes
Source: Structure. 2019 Dec 3;27(12):1782–1797.e7. doi: 10.1016/j.str.2019.09.007 (PMC6948192; doi:10.1016/j.str.2019.09.007)
Supplement: Data S1. Software, Related to the STAR Methods [file mmc3.zip › Software/Dela App Scripts/SAXS Python Scripts/SAXS_Guinier_Plot_Fit.py]

#
# ---------------------------------------------------------------------------------------------
#   DELA Python script for Guinier transform, plot and fit
#
#   Input:
#     1. selected plot(s), sheet(s), or data object(s) with buffer subtracted scattering data
#
#   Output:
#     1. Guinier plot(s) and fitted linear least squares model
#     2. sheet with Guinier transformed data object(s)
# ---------------------------------------------------------------------------------------------
#

from math import *

#
# --------------------------------------------------------------
#   function for Guinier Transform and Plot given data indices
# --------------------------------------------------------------
#

def GuinierPlot(indices, selectedPlotIndex):
  
  if indices[0] < 0:
    return

  ndata = len(indices)
  
  DelaLog.appendString(u"<font color:Teal># data objects:</font> %d\n\n" % (ndata))
  DelaLog.appendString(u"<i><font color:Teal>Guinier Transformation</font></i>\n")
  
  # list for indices of transformed data to be plotted
  indicesForPlot = list()

  for i in indices:
    # get copies of data arrays for ith data object
    x = DelaData.xValues(i)
    y = DelaData.yValues(i)
    e = DelaData.errorValues(i)
    m = DelaData.maskValues(i)
  
    arraysize = DelaData.size(i)
  
    description = u"Guinier Transform of " + DelaData.description(i)
  
    DelaData.newData(arraysize, description)
  
    ndxLastData = DelaDocument.dataCount() - 1
    indicesForPlot.append(ndxLastData)
  
    xn = DelaData.xValues(ndxLastData)
    yn = DelaData.yValues(ndxLastData)
    en = DelaData.errorValues(ndxLastData)
    mn = DelaData.maskValues(ndxLastData)
  
    # Guirnier Transform of y values if not masked
    mcnt = 0
    j = 0
    while j < arraysize:
      if m[j] == 0:
        xn[j] = x[j]**2
        if y[j] > 0:
          en[j] = e[j] / y[j]
          yn[j] = log(y[j])
          mn[j] = 0
        else:
          yn[j] = y[j]
          en[j] = e[j]
          mn[j] = 1
          mcnt += 1
      else:
        xn[j] = x[j]
        yn[j] = y[j]
        en[j] = e[j]
        mn[j] = 1
        mcnt += 1
      j += 1
  
    # set x and y arrays in new data object with the new x and y values (undoable as a single coalesced action)
    DelaData.setXValues(ndxLastData, xn)
    DelaData.setYValues(ndxLastData, yn)
    DelaData.setErrorValues(ndxLastData, en)
    DelaData.setMaskValues(ndxLastData, mn)
    
    DelaLog.appendString(u"<font color:Teal>%s:</font> %s  <font color:Teal># data points transformed:</font> %d  <font color:Teal># masked:</font> %d\n" % (DelaData.label(i), DelaData.description(i), arraysize, mcnt))

  if ndata > 1:
    description = "Guinier Transform"

  # generate new sheet
  DelaSheet.newSheet(indicesForPlot, description)
  ndxLastSheet = DelaDocument.sheetCount() - 1

  # generate new plot
  DelaPlot.newPlot(indicesForPlot)
  ndxPlot = DelaDocument.plotCount() - 1
  DelaPlot.setTitle(ndxPlot, description)
  DelaPlot.setXAxisLabel(ndxPlot, u"q<SUP>2</SUP> (<utf8>C3 85</utf8><SUP>-2</SUP>)")
  DelaPlot.setYAxisLabel(ndxPlot, u"log I(q)")
  if selectedPlotIndex >= 0:
    plotDataIndices = DelaPlot.dataIndices(ndxPlot)
    j = 0
    for i in indices:
      color = DelaDataSymbol.color(selectedPlotIndex, i)
      DelaDataSymbol.setColor(ndxPlot, plotDataIndices[j], color)
      color = DelaDataLineStroke.color(selectedPlotIndex, i)
      DelaDataLineStroke.setColor(ndxPlot, plotDataIndices[j], color)
      j += 1

  # update the document views to reflect changes
#  DelaDocument.updateViews()

  # select the most recent plot
#DelaDocument.selectPlot(ndxPlot)

#
# ----------------------------
#   function for Guinier Fit
# ----------------------------
#

def GuinierFit(ndxPlot, ndxBeg, qLowerLimit, qRgLimit, useErrors):
  
  DelaLog.appendString(u"\n<i><font color:Teal>Guinier Fit</font></i>\n")
  
  # get array of indices for data in the plot
  dataIndices = DelaPlot.dataIndices(ndxPlot)
  ndata = len(dataIndices)
  
  for i in dataIndices:
    # get copies of data arrays for ith data object
    x = DelaData.xValues(i)
    y = DelaData.yValues(i)
    e = DelaData.errorValues(i)
    m = DelaData.maskValues(i)
    
    arraysize = DelaData.size(i)
    
    # list for unmasked x and y values
    xgr = list()
    ygr = list()
    
    j = 0
    ndxEnd = 0
    mcnt = 0
    while j < arraysize:
      if m[j] == 0:
        xgr.append(x[j])
        ygr.append(y[j])
        ndxEnd += 1
      else:
        mcnt += 1
      j += 1
    
    j = 0
    while j < ndxEnd:
      if xgr[j] >= qLowerLimit:
        if j >= ndxBeg:
          ndxBeg = j
          break
      j += 1
    
    j = ndxEnd
    while j > ndxBeg + 2:
      if useErrors:
        line = DelaML.linearFit(xgr[ndxBeg:j], ygr[ndxBeg:j], e[ndxBeg:j])
      else:
        line = DelaML.linearFit(xgr[ndxBeg:j], ygr[ndxBeg:j])
      nptsFit = j - ndxBeg
      Rg = sqrt(-3 * line[0])
      q = sqrt(xgr[j-1])
      qxRg = q * Rg
      if qxRg < qRgLimit:
        break
      j -= 1
    
    if line[0] > 0:
      DelaError.quit(u"Positive slope in Guirnier region: data not suitable for Guirnier analysis")
    
    I0 = exp(line[1])
    
    k = 0
    ymax = ygr[0]
    while k <= j - 1:
      if ygr[k] > ymax:
        ymax = ygr[k]
      k += 1
    
    label = u"# points fit = %d\nI(0) = %g\nR<SUB>G</SUB> = %g\nq x R<SUB>G</SUB> = %g\nR<SUP>2</SUP> = %g" % (nptsFit, I0, Rg, qxRg, line[2])
    
    DelaData.newLinearModel(i, line[0], line[1], xgr[0], xgr[j-1])
    
    DelaPlot.newLabel(ndxPlot, label, 430, 450)
    color = DelaPlot.dataColor(ndxPlot, i)
    ndxLabel = DelaPlot.labelCount(ndxPlot) - 1
    DelaPlot.setLabelColor(ndxPlot, ndxLabel, color)
    
    dx = abs(xgr[j-1] - xgr[0])
    dy = abs(ygr[j-1] - ymax)
    
    DelaPlot.setXAxisLimits(ndxPlot, xgr[0] - 0.1 * dx, xgr[j-1] + dx)
    DelaPlot.setYAxisLimits(ndxPlot, ygr[j-1] - dy, ymax + 0.1 * dy)

    DelaLog.appendString(u"<font color:Teal>%s: </font> %s <font color:Teal># data points:</font> %d  <font color:Teal># masked:</font> %d  <font color:Teal># fit:</font> %d\n" % (DelaData.label(i), DelaData.description(i), arraysize, mcnt, nptsFit))
    DelaLog.appendString(u"<font color:Teal>I(0):</font> %g\n" % (I0))
    DelaLog.appendString(u"<font color:Teal>R<SUB>G</SUB>:</font> %g\n" % (Rg))
    DelaLog.appendString(u"<font color:Teal>q x R<SUB>G</SUB>:</font> %g\n" % (qxRg))
    DelaLog.appendString(u"<font color:Teal>R<SUP>2</SUP>:</font> %g\n" % (line[2]))
    
    DelaPlot.setDisplayModel(ndxPlot, 1)
    DelaDataSymbol.setType(ndxPlot, i, 2)
    DelaDataSymbolFill.setType(ndxPlot, i, 0)
    DelaModelLineStroke.setWidth(ndxPlot, i, 0, 2.0)

#
# ---------------
#   main script
# ---------------
#

# default values
ndxBeg = 0
qLowerLimit = 0.0
qRgLimit = 1.3
useErrors = 0
selectedPlotIndex = -1

# get user input
DelaUI.beginSheet()

DelaUI.appendHeader(u"Data range and Guinier fit")
ndxBegField = DelaUI.appendTextField(u"# of low q points to omit", ndxBeg)
qLowerLimitField = DelaUI.appendTextField(u"low q limit", qLowerLimit)
qRgLimitField = DelaUI.appendTextField(u"q x Rg limit", qRgLimit)
useErrorsButton = DelaUI.appendCheckButton(u"Use errors", useErrors)

DelaUI.setToolTip(ndxBegField, u"Number of data points at the beginning to omit from Guinier analysis")
DelaUI.setToolTip(qLowerLimitField, u"Data points with q < low q limit will be omitted from Guinier analysis")
DelaUI.setToolTip(qRgLimitField, u"Data point with q > q x Rg limit will be omitted from Guinier analysis")
DelaUI.setToolTip(useErrorsButton, u"Use data errors for Guinier analysis")

if DelaUI.displaySheet(u"Guinier Transform, Plot and Fit"):
  DelaError.quit(u"Script execution cancelled")

ndxBeg = DelaUI.textFieldInteger(ndxBegField)
qLowerLimit = DelaUI.textFieldDouble(qLowerLimitField)
qRgLimit = DelaUI.textFieldDouble(qRgLimitField)
useErrors = DelaUI.checkButtonValue(useErrorsButton)

# get array of indices for highlighted data, sheets, and plots in the document contents
dataIndices = DelaDocument.highlightedDataIndices()
sheetIndices = DelaDocument.highlightedSheetIndices()
plotIndices = DelaDocument.highlightedPlotIndices()

DelaLog.appendString(u"\n<bi><font color:Teal>Guinier Transform, Plot, and Fit</font></bi>\n\n")

# selected data
if dataIndices[0] >= 0:
  DelaLog.appendString(u"<font color:Teal>Data from selected data in contents</font>\n")
  GuinierPlot(dataIndices, selectedPlotIndex)
  ndxPlot = DelaDocument.plotCount() - 1
  GuinierFit(ndxPlot, ndxBeg, qLowerLimit, qRgLimit, useErrors)
  DelaLog.appendString(u"\n")

# loop over selected sheets
if sheetIndices[0] >= 0:
  for i in sheetIndices:
    dataIndices = DelaSheet.dataIndices(i)
    DelaLog.appendString(u"<font color:Teal>Data from Sheet%d:</font> %s\n" % (i, DelaSheet.description(i)))
    GuinierPlot(dataIndices, selectedPlotIndex)
    ndxPlot = DelaDocument.plotCount() - 1
    GuinierFit(ndxPlot, ndxBeg, qLowerLimit, qRgLimit, useErrors)
    DelaLog.appendString(u"\n")

# loop over selected plots
if plotIndices[0] >= 0:
  for i in plotIndices:
    dataIndices = DelaPlot.dataIndices(i)
    DelaLog.appendString(u"\n<font color:Teal>Data from Plot%d:</font> %s\n" % (i, DelaPlot.title(i)))
    GuinierPlot(dataIndices, i)
    ndxPlot = DelaDocument.plotCount() - 1
    GuinierFit(ndxPlot, ndxBeg, qLowerLimit, qRgLimit, useErrors)
    DelaLog.appendString(u"\n")

# update the document views to reflect changes
DelaDocument.updateViews()

# select the most recent plot
ndxPlot = DelaDocument.plotCount() - 1
DelaDocument.selectPlot(ndxPlot)
