# Supplementary material for: Structural Organization and Dynamics of Homodimeric Cytohesin Family Arf GTPase Exchange Factors in Solution and on Membranes
Source: Structure. 2019 Dec 3;27(12):1782–1797.e7. doi: 10.1016/j.str.2019.09.007 (PMC6948192; doi:10.1016/j.str.2019.09.007)
Supplement: Data S1. Software, Related to the STAR Methods [file mmc3.zip › Software/Dela App Scripts/SAXS Python Scripts/SAXS_Guinier_Profile.py]

#
# ---------------------------------------------------------------------------------------------
#   DELA Python script for Guinier Transform, Plot, Fit and Profile
#
#   Input:
#     1. selected plot(s), sheet(s), or data object(s) with buffer subtracted scattering data
#
#   Output:
#     1. sheet with Guinier profile with Rg, I0, q x Rg, and R2
# ---------------------------------------------------------------------------------------------
#

from math import *

#
# ------------------------------------------------------------------------
#   function for Guinier Transform, Plot, and Profile given data indices
# ------------------------------------------------------------------------
#

def GuinierRg(indices, ndxBeg, qLowerLimit, qRgLimit, minPts, maxPts, useErrors):
  
  if indices[0] < 0:
    return

  ndata = len(indices)
  
  DelaLog.appendString(u"<font color:Teal># data objects:</font> %d\n\n" % (ndata))
  DelaLog.appendString(u"<i><font color:Teal>Guinier Transformation and Fit</font></i>\n\n")
  
  DelaLog.appendString(u"index\tRg\tI0\tqxRg\tR2\n")

  indexValues = list()
  RgValues = list()
  I0Values = list()
  qxRgValues = list()
  R2Values = list()

  cnt = 0

  for i in indices:
    # get copies of data arrays for ith data object
    x = DelaData.xValues(i)
    y = DelaData.yValues(i)
    e = DelaData.errorValues(i)
    m = DelaData.maskValues(i)
  
    arraysize = DelaData.size(i)

    # Guirnier Transform of y values if not masked
    mcnt = 0
    j = 0
    while j < arraysize:
      if m[j] == 0:
        x[j] = x[j]**2
        if y[j] > 0:
          e[j] = e[j] / y[j]
          y[j] = log(y[j])
        else:
          mcnt += 1
      else:
        mcnt += 1
      j += 1
    
    # list for unmasked x and y values
    xgr = list()
    ygr = list()
    
    j = 0
    ndxEnd = 0
    mcnt = 0
    while j < arraysize:
      if m[j] == 0:
        xgr.append(x[j])
        ygr.append(y[j])
        ndxEnd += 1
      else:
        mcnt += 1
      j += 1
    
    if maxPts < ndxEnd:
      ndxEnd = maxPts;
    
    j = 0
    while j < ndxEnd:
      if xgr[j] >= qLowerLimit:
        if j >= ndxBeg:
          ndxBeg = j
          break
      j += 1
    
    j = ndxEnd
    while j > ndxBeg + minPts:
      if useErrors:
        line = DelaML.linearFit(xgr[ndxBeg:j], ygr[ndxBeg:j], e[ndxBeg:j])
      else:
        line = DelaML.linearFit(xgr[ndxBeg:j], ygr[ndxBeg:j])
      if line[0] < 0:
        Rg = sqrt(-3 * line[0])
        q = sqrt(xgr[j-1])
        qxRg = q * Rg
        if qxRg < qRgLimit and Rg > 1:
          break
      else:
        Rg = 0.0
        qxRg = 0.0
      j -= 1

    if Rg > 0:
      I0 = exp(line[1])
    else:
      Rg = 0.0
      qxRg = 0.0
      I0 = 0.0

    k = 0
    ymax = ygr[0]
    while k <= j - 1:
      if ygr[k] > ymax:
        ymax = ygr[k]
      k += 1

    indexValues.append(cnt)
    RgValues.append(Rg)
    I0Values.append(I0)
    qxRgValues.append(qxRg)
    R2Values.append(line[2])

    DelaLog.appendString(u"%d\t%d\t%g\t%g\t%g\t%g\n" % (i, j, Rg, I0, qxRg, line[2]))

    cnt += 1

  ndxNewData = DelaDocument.dataCount()
  DelaData.newData(ndata, u"Guinier Profile", 4, u"Guinier Profile")
  
  DelaData.setDescription(ndxNewData, u"Rg")
  DelaData.setXDescription(ndxNewData, u"data index")
  DelaData.setYDescription(ndxNewData, u"Rg")
  DelaData.setXValues(ndxNewData, indexValues)
  DelaData.setYValues(ndxNewData, RgValues)

  ndxNewData += 1
  DelaData.setDescription(ndxNewData, u"I0")
  DelaData.setXDescription(ndxNewData, u"data index")
  DelaData.setYDescription(ndxNewData, u"I0")
  DelaData.setXValues(ndxNewData, indexValues)
  DelaData.setYValues(ndxNewData, I0Values)

  ndxNewData += 1
  DelaData.setDescription(ndxNewData, u"q x Rg")
  DelaData.setXDescription(ndxNewData, u"data index")
  DelaData.setYDescription(ndxNewData, u"q x Rg")
  DelaData.setXValues(ndxNewData, indexValues)
  DelaData.setYValues(ndxNewData, qxRgValues)

  ndxNewData += 1
  DelaData.setDescription(ndxNewData, u"R2")
  DelaData.setXDescription(ndxNewData, u"data index")
  DelaData.setYDescription(ndxNewData, u"R2")
  DelaData.setXValues(ndxNewData, indexValues)
  DelaData.setYValues(ndxNewData, R2Values)

#
# ---------------
#   main script
# ---------------
#

# default values
ndxBeg = 0
minPts = 10
maxPts = 100
qLowerLimit = 0.0
qRgLimit = 1.3
useErrors = 1

# get user input
DelaUI.beginSheet()

DelaUI.appendHeader(u"Data range and Guinier fit")
ndxBegField = DelaUI.appendTextField(u"# of low q points to omit", ndxBeg)
qLowerLimitField = DelaUI.appendTextField(u"low q limit", qLowerLimit)
qRgLimitField = DelaUI.appendTextField(u"q x Rg limit", qRgLimit)
minPtsField = DelaUI.appendTextField(u"minimum number of points for Guinier fit", minPts)
maxPtsField = DelaUI.appendTextField(u"maximum number of points for Guinier fit", maxPts)
useErrorsButton = DelaUI.appendCheckButton(u"Use errors", useErrors)

DelaUI.setToolTip(ndxBegField, u"Number of data points at the beginning to omit from Guinier analysis")
DelaUI.setToolTip(qLowerLimitField, u"Data points with q < low q limit will be omitted from Guinier analysis")
DelaUI.setToolTip(qRgLimitField, u"Data point with q > q x Rg limit will be omitted from Guinier analysis")
DelaUI.setToolTip(minPtsField, u"Minimum number of points to be used for fitting the Guinier region")
DelaUI.setToolTip(maxPtsField, u"Maximum number of points to be used for fitting the Guinier region")
DelaUI.setToolTip(useErrorsButton, u"Use data errors for Guinier analysis")

if DelaUI.displaySheet(u"Guinier Transform, Plot and Fit"):
  DelaError.quit(u"Script execution cancelled")

ndxBeg = DelaUI.textFieldInteger(ndxBegField)
qLowerLimit = DelaUI.textFieldDouble(qLowerLimitField)
qRgLimit = DelaUI.textFieldDouble(qRgLimitField)
minPts = DelaUI.textFieldInteger(minPtsField)
maxPts = DelaUI.textFieldInteger(maxPtsField)
useErrors = DelaUI.checkButtonValue(useErrorsButton)

# get array of indices for highlighted data, sheets, and plots in the document contents
dataIndices = DelaDocument.highlightedDataIndices()
sheetIndices = DelaDocument.highlightedSheetIndices()
plotIndices = DelaDocument.highlightedPlotIndices()

DelaLog.appendString(u"\n<bi><font color:Teal>Guinier Transform, Plot, and Fit</font></bi>\n\n")

# selected data
if dataIndices[0] >= 0:
  DelaLog.appendString(u"<font color:Teal>Data from selected data in contents</font>\n")
  GuinierRg(dataIndices, ndxBeg, qLowerLimit, qRgLimit, minPts, maxPts, useErrors)
  DelaLog.appendString(u"\n")

# loop over selected sheets
if sheetIndices[0] >= 0:
  for i in sheetIndices:
    dataIndices = DelaSheet.dataIndices(i)
    DelaLog.appendString(u"<font color:Teal>Data from Sheet%d:</font> %s\n" % (i, DelaSheet.description(i)))
    GuinierRg(dataIndices, ndxBeg, qLowerLimit, qRgLimit, minPts, maxPts, useErrors)
    DelaLog.appendString(u"\n")

# loop over selected plots
if plotIndices[0] >= 0:
  for i in plotIndices:
    dataIndices = DelaPlot.dataIndices(i)
    DelaLog.appendString(u"\n<font color:Teal>Data from Plot%d:</font> %s\n" % (i, DelaPlot.title(i)))
    GuinierRg(dataIndices, ndxBeg, qLowerLimit, qRgLimit, minPts, maxPts, useErrors)
    DelaLog.appendString(u"\n")

# update the document views to reflect changes
DelaDocument.updateViews()
