# Supplementary material for: Structural Organization and Dynamics of Homodimeric Cytohesin Family Arf GTPase Exchange Factors in Solution and on Membranes
Source: Structure. 2019 Dec 3;27(12):1782–1797.e7. doi: 10.1016/j.str.2019.09.007 (PMC6948192; doi:10.1016/j.str.2019.09.007)
Supplement: Data S1. Software, Related to the STAR Methods [file mmc3.zip › Software/Dela App Scripts/SAXS Python Scripts/SAXS_Integral_Baseline_Correction copy.py]

#
# -------------------------------------------------------------------------------------------------
#   DELA python script for integral baseline correction
#
#   Input:
#     1. plot with total or mean scattering of buffer subtracted data;
#        two regions should be defined, one bounding the pre- and the other the post-peak basline
#
#   Output:
#     1. sheet with baseline corrected data
#     2. plot with baseline corrected data
# --------------------------------------------------------------------------------------------------
#

from math import *

#
# -------------------------------------
#   function for integral calculation
# -------------------------------------
#

def integrate(x, y):
  if len(x) != len(y) or len(x) < 2:
    return

  y[0] *= abs(x[1] - x[0])

  i = 1
  while i < len(x) - 1:
    y[i] = y[i-1] + y[i] * 0.5 * (abs(x[i] - x[i-1]) + abs(x[i+1] - x[i]))
    i += 1

  y[i] = y[i-1] + y[i] * abs(x[i] - x[i-1])

#
# --------------------------------------------------------
#   function for mean of y in interval xmin <= x <= xmax
# --------------------------------------------------------
#

def meanY(x, y, xmin, xmax):
  if len(y) < 1:
    return
  
  meanY = 0.0
  cnt = 0
  i = 0
  while i < len(y):
    if x[i] >= xmin and x[i] <= xmax:
      meanY += y[i]
      cnt += 1
    i += 1
  
  if cnt > 0:
    meanY /= cnt

  return meanY

#
# ----------------------------------
#   function for constant addition
# ----------------------------------
#

def addConstant(y, constant):
  if len(y) < 1:
    return

  i = 0
  while i < len(y):
    y[i] += constant
    i += 1

#
# --------------------------------------
#   function for scaling by a constant
# --------------------------------------
#

def scaleByConstant(y, constant):
  if len(y) < 1:
    return
  
  i = 0
  while i < len(y):
    y[i] *= constant
    i += 1

#
# -----------------------------------------------------
#   function to copy values from one array to another
# -----------------------------------------------------
#

def copyValuesFromAtoB(a, b):
  
  lena = len(a)
  lenb = len(b)
  if lena < 1 or lenb < 1:
    return
  
  if lena < lenb:
    imax = lena
  else:
    imax = lenb
  
  i = 0
  while i < imax:
    b[i] = a[i]
    i += 1

#
# -------------------------------------------------------------------
#   function to subtract values in one array from values in another
# -------------------------------------------------------------------
#

def subtractValuesInAFromB(a, b):
  
  lena = len(a)
  lenb = len(b)
  if lena < 1 or lenb < 1:
    return
  
  if lena < lenb:
    imax = lena
  else:
    imax = lenb
  
  i = 0
  while i < imax:
    b[i] -= a[i]
    i += 1

#
# -----------------
#   main function
# -----------------
#

# default values
iterationLimit = 5
numberOmittedPointsLowQ = 0
numberOmittedPointsHighQ = 0
useLinearApproximation = 0
baselineCorrectionOption = 0

# get array of indices for data in current plot
ndxCurrentPlot = DelaDocument.currentPlotIndex()
if ndxCurrentPlot < 0:
  DelaError.quit(u"Select a plot in the document contents before running the script")

indices = DelaPlot.dataIndices(ndxCurrentPlot)
if indices[0] < 0:
  DelaError.quit(u"Plot does not appear to contain any data objects")

nregions = DelaPlot.regionCount(ndxCurrentPlot)
if nregions < 2:
  DelaError.quit(u"Plot does not appear to contain two regions.  Define two regions before running the script.")

DelaLog.appendString(u"<bi><font color:Teal>Integral baseline correction</font></bi>\n\n")

ndata = len(indices)

# x ranges for selection regions
minXR0 = DelaPlot.selectionRectangleXMin(ndxCurrentPlot, 0)
maxXR0 = DelaPlot.selectionRectangleXMax(ndxCurrentPlot, 0)
minXR1 = DelaPlot.selectionRectangleXMin(ndxCurrentPlot, 1)
maxXR1 = DelaPlot.selectionRectangleXMax(ndxCurrentPlot, 1)

# cannonize x limits
if maxXR0 < minXR0:
  tval = minXR0
  minXR0 = maxXR0
  maxXR0 = tval

if maxXR1 < minXR1:
  tval = minXR1
  minXR1 = maxXR1
  maxXR1 = tval

if minXR1 < minXR0:
  tval = minXR0
  minXR0 = minXR1
  minXR1 = tval
  tval = maxXR0
  maxXR0 = maxXR1
  maxXR1 = tval

# begin sheet for user input
DelaUI.beginSheet()

# add controls with default values
DelaUI.appendHeader(u"Limits for baseline regions")
minXR0Field = DelaUI.appendTextField(u"Pre-peak X minimum", minXR0)
maxXR0Field = DelaUI.appendTextField(u"Pre-peak X maximum", maxXR0)
minXR1Field = DelaUI.appendTextField(u"Post-peak X minimum", minXR1)
maxXR1Field = DelaUI.appendTextField(u"Post-peak X maximum", maxXR1)
DelaUI.appendHeader(u"Integral baseline calculation")
numberOmittedPointsLowQField = DelaUI.appendTextField(u"# of low q data objects to omit", numberOmittedPointsLowQ)
numberOmittedPointsHighQField = DelaUI.appendTextField(u"# of high q data objects to omit", numberOmittedPointsHighQ)
iterationLimitField = DelaUI.appendTextField(u"Iterations", iterationLimit)
useLinearApproximationButton = DelaUI.appendCheckButton(u"Use linear approximation", useLinearApproximation)
DelaUI.appendHeader(u"Baseline correction")
baselineCorrectionOptionPopUp = DelaUI.appendPopUp(u"Correct by")
DelaUI.appendPopUpItem(baselineCorrectionOptionPopUp, u"Dividing by scaled baseline integral")
DelaUI.appendPopUpItem(baselineCorrectionOptionPopUp, u"Subtracting scaled baseline integral")
DelaUI.selectPopUpItem(baselineCorrectionOptionPopUp, 0)

# add tool tips for controls
DelaUI.setToolTip(minXR0Field, u"Lower X limit for pre-peak region")
DelaUI.setToolTip(maxXR0Field, u"Upper X limit for pre-peak region")
DelaUI.setToolTip(minXR1Field, u"Lower X limit for post-peak region")
DelaUI.setToolTip(maxXR1Field, u"Upper X limit for post-peak region")
DelaUI.setToolTip(iterationLimitField, u"Number of interations for integral baseline calculation")
DelaUI.setToolTip(numberOmittedPointsLowQField, u"Number of low q points to omit for integral baseline calculation")
DelaUI.setToolTip(numberOmittedPointsHighQField, u"Number of high q points to omit for integral baseline calculation")
DelaUI.setToolTip(useLinearApproximationButton, u"Approximate integral as a linear function")
DelaUI.setToolTip(baselineCorrectionOptionPopUp, u"Divide by or subtract scale baseline integral")

# display sheet
if DelaUI.displaySheet(u"Integral baseline correction"):
  DelaError.quit(u"Script execution cancelled")

# retrieve control values
minXR0 = DelaUI.textFieldDouble(minXR0Field)
maxXR0 = DelaUI.textFieldDouble(maxXR0Field)
minXR1 = DelaUI.textFieldDouble(minXR1Field)
maxXR1 = DelaUI.textFieldDouble(maxXR1Field)
iterationLimit = DelaUI.textFieldInteger(iterationLimitField)
numberOmittedPointsLowQ = DelaUI.textFieldInteger(numberOmittedPointsLowQField)
numberOmittedPointsHighQ = DelaUI.textFieldInteger(numberOmittedPointsHighQField)
useLinearApproximation = DelaUI.checkButtonValue(useLinearApproximationButton)
baselineCorrectionOption = DelaUI.popUpSelectedItem(baselineCorrectionOptionPopUp)

# cannonize x limits
if maxXR0 < minXR0:
  tval = minXR0
  minXR0 = maxXR0
  maxXR0 = tval

if maxXR1 < minXR1:
  tval = minXR1
  minXR1 = maxXR1
  maxXR1 = tval

if minXR1 < minXR0:
  tval = minXR0
  minXR0 = minXR1
  minXR1 = tval
  tval = maxXR0
  maxXR0 = maxXR1
  maxXR1 = tval

# data indices for low and high q limits
ndxCntBeg = numberOmittedPointsLowQ
if ndxCntBeg < 1:
  ndxCntBeg = 0
if ndxCntBeg > ndata:
  ndxCntBeg = ndata - 1

ndxCntEnd = ndata - numberOmittedPointsHighQ
if ndxCntEnd < 1:
  ndxCntEnd = 0
if ndxCntEnd < ndxCntBeg:
  ndxCntEnd = ndxCntBeg
if ndxCntEnd > ndata:
  ndxCntEnd = ndata - 1

ndataUsed = ndxCntEnd - ndxCntBeg

# generate new data objects
arraysize = DelaData.size(indices[0])
ndxNewData = ndxFirstNewData = DelaDocument.dataCount()
DelaData.newData(arraysize, u"Integral Baseline Correction", ndata, u"Integral Baseline Correction")

indicesForPlot = list()

# loop over data object to generate mean scattering profile
DelaLog.appendString(u"<i><font color:Teal>Mean scattering profile</font></i>\n")
x = DelaData.xValues(indices[0])
yMS = list()
i = 0
while i < arraysize:
  yMS.append(0.0)
  i += 1

ndxCnt = 0
for i in indices:
  if ndxCnt >= ndxCntBeg and ndxCnt <= ndxCntEnd:
    y = DelaData.yValues(i)
    m = DelaData.maskValues(i)

    j = 0
    while j < arraysize:
      yMS[j] += y[j]
      j += 1
  
  ndxCnt += 1

while i < arraysize:
  yMS[i] /= ndataUsed
  i += 1

constantXR0 = meanY(x, yMS, minXR0, maxXR0)
constantXR1 = meanY(x, yMS, minXR1, maxXR1)

DelaLog.appendString(u"<font color:Teal># data objects used:</font> %d\n" % (ndataUsed))

# calclate and refine integral
DelaLog.appendString(u"\n<i><font color:Teal>Integral calculation and refinement</font></i>\n")
yInt = yMS[:]
yBC = yMS[:]
constant = meanY(x, yMS, minXR0, maxXR0)
addConstant(yMS, -constant)

if useLinearApproximation:
  j = 0
  while j < arraysize:
    yInt[j] = j
    j += 1
  constant = meanY(x, yInt, minXR0, maxXR0)
  addConstant(yInt, -constant)
  DelaLog.appendString(u"<font color:Teal>Linear approximation used</font>\n" % (constant))
else:
  copyValuesFromAtoB(yMS, yBC)
  i = 0
  while i < iterationLimit:
    copyValuesFromAtoB(yBC, yInt)
    constant = meanY(x, yInt, minXR0, maxXR0)
    addConstant(yInt, -constant)
    integrate(x, yInt)
    constant = meanY(x, yMS, minXR1, maxXR1) / meanY(x, yInt, minXR1, maxXR1)
    scaleByConstant(yInt, constant)
    copyValuesFromAtoB(yMS, yBC)
    subtractValuesInAFromB(yInt, yBC)
    DelaLog.appendString(u"<font color:Teal>Iteration:</font> %d  <font color:Teal>Integral scale factor:</font> %g\n" % (i, constant))
    i += 1
  copyValuesFromAtoB(yBC, yInt)

constant = meanY(x, yInt, minXR0, maxXR0)
addConstant(yInt, -constant)
integrate(x, yInt)
scaleByConstant(yInt, 1.0 / meanY(x, yInt, minXR1, maxXR1))

scaleByConstant(yInt, constantXR1 - constantXR0)
if baselineCorrectionOption == 0:
  addConstant(yInt, constantXR0)

# loop over data objects
DelaLog.appendString(u"\n<i><font color:Teal>Baseline correction</font></i>\n")
for i in indices:
  
  # get copies of data arrays for ith data object
  x = DelaData.xValues(i)
  y = DelaData.yValues(i)
  e = DelaData.errorValues(i)
  m = DelaData.maskValues(i)

  j = 0
  if baselineCorrectionOption == 1:
    while j < arraysize:
      y[j] -= yInt[j]
      j += 1
  else:
    while j < arraysize:
      y[j] *= constantXR0 / yInt[j]
      j += 1

# set x and y arrays in new data object with the new x and y values (undoable as a single coalesced action)
  description = DelaData.description(i) + u" IBC"
  DelaData.setDescription(ndxNewData, description)
  DelaData.setXDescription(ndxNewData, DelaData.xDescription(i))
  DelaData.setYDescription(ndxNewData, DelaData.yDescription(i))
  DelaData.setXValues(ndxNewData, x)
  DelaData.setYValues(ndxNewData, y)
  DelaData.setErrorValues(ndxNewData, e)
  DelaData.setMaskValues(ndxNewData, m)
  
  DelaLog.appendString(u"<font color:Teal>%s:</font> %s  <font color:Teal># data points transformed:</font> %d <font color:Teal>integral scale factor:</font> %g\n" % (DelaData.label(i), DelaData.description(i), arraysize, constant))

  indicesForPlot.append(ndxNewData)
  ndxNewData += 1

# generate plot of baseline corrected data
cnt = len(indices)
description = u"Integral Baseline Correction for Data " + str(indices[0]) + u" ... " + str(indices[cnt-1])

DelaPlot.newPlot(indicesForPlot)
ndxLastPlot = DelaDocument.plotCount() - 1
DelaPlot.setTitle(ndxLastPlot, description)
DelaPlot.setXAxisLabel(ndxLastPlot, DelaData.xDescription(indicesForPlot[0]))
DelaPlot.setYAxisLabel(ndxLastPlot, DelaData.yDescription(indicesForPlot[0]))

DelaLog.appendString(u"<font color:Teal># scattering objects plotted:</font> %d\n" % (cnt))

# update the document views to reflect changes
DelaDocument.updateViews()

# select the most recent plot
DelaDocument.selectPlot(ndxLastPlot)
