# Supplementary material for: Structural Organization and Dynamics of Homodimeric Cytohesin Family Arf GTPase Exchange Factors in Solution and on Membranes
Source: Structure. 2019 Dec 3;27(12):1782–1797.e7. doi: 10.1016/j.str.2019.09.007 (PMC6948192; doi:10.1016/j.str.2019.09.007)
Supplement: Data S1. Software, Related to the STAR Methods [file mmc3.zip › Software/Dela App Scripts/SAXS Python Scripts/SAXS_IvsQ_Plot.py]

#
# ----------------------------------------------------------------------------------
#  DELA Python script for I vs. Q Plot of data objects
#
#  Input:
#     1. selected plot(s), sheet(s), or data object(s) with scattering data
#
#  Output:
#     1. I vs. Q plot(s)
# ----------------------------------------------------------------------------------
#

#
# ----------------------------------------------
#  function for I vs Q Plot given data indices
# ----------------------------------------------
#

def IvsQPlotForIndices(indices):
  
  if indices[0] < 0:
    return
  
  ndata = len(indices)
  
  DelaLog.appendString(u"<font color:Teal># data objects:</font> " + str(ndata) + "\n")
  
  description = u"Scattering Data"
    
  # generate new plot
  DelaPlot.newPlot(indices)
  ndxPlot = DelaDocument.plotCount() - 1
  DelaPlot.setTitle(ndxPlot, description)
  DelaPlot.setXAxisLabel(ndxPlot, u"q (<utf8>C3 85</utf8><SUP>-1</SUP>)")
  DelaPlot.setYAxisLabel(ndxPlot, u"I(q)")

#
# -----------------
#  main script
# -----------------
#

# get array of indices for highlighted data, sheets, and plots in the document contents
dataIndices = DelaDocument.highlightedDataIndices()
sheetIndices = DelaDocument.highlightedSheetIndices()
plotIndices = DelaDocument.highlightedPlotIndices()

# if no data, sheet, or plot items were selected in the document contents, end with an error message
if dataIndices[0] < 0 and sheetIndices[0] < 0 and plotIndices[0] < 0:
  DelaError.quit(u"Select items with scattering data in document contents before running script")

# selected data
if dataIndices[0] >= 0:
  DelaLog.appendString(u"<bi><font color:Teal>I vs Q Plot</font></bi>\n")
  DelaLog.appendString(u"<font color:Teal>Scattering data from selected data in contents</font>\n")
  IvsQPlotForIndices(dataIndices)
  DelaLog.appendString(u"\n")

# loop over selected sheets
if sheetIndices[0] >= 0:
  for i in sheetIndices:
    indices = DelaSheet.dataIndices(i)
    DelaLog.appendString(u"<bi><font color:Teal>I vs Q Plot</font></bi>\n")
    DelaLog.appendString(u"<font color:Teal>Scattering data from Sheet" + str(i) + ":</font> " + DelaSheet.description(i) + "\n")
    IvsQPlotForIndices(indices)
    DelaLog.appendString(u"\n")

# loop over selected plots
if plotIndices[0] >= 0:
  for i in plotIndices:
    indices = DelaPlot.dataIndices(i)
    DelaLog.appendString(u"<bi><font color:Teal>I vs Q Plot</font></bi>\n")
    DelaLog.appendString(u"<font color:Teal>Scattering data from Plot" + str(i) + ":</font> " + DelaPlot.title(i) + "\n")
    IvsQPlotForIndices(indices)
    DelaLog.appendString(u"\n")

# update the document views to reflect changes
DelaDocument.updateViews()

# select the most recent plot
ndxPlot = DelaDocument.plotCount() - 1
DelaDocument.selectPlot(ndxPlot)
