# Supplementary material for: Structural Organization and Dynamics of Homodimeric Cytohesin Family Arf GTPase Exchange Factors in Solution and on Membranes
Source: Structure. 2019 Dec 3;27(12):1782–1797.e7. doi: 10.1016/j.str.2019.09.007 (PMC6948192; doi:10.1016/j.str.2019.09.007)
Supplement: Data S1. Software, Related to the STAR Methods [file mmc3.zip › Software/Dela App Scripts/SAXS Python Scripts/SAXS_Linear_Combination_Guinier_Analysis.py]

#
# ------------------------------------------------------------------------------------------------------------
#   DELA python script for optimization of a two component linear combination based on R2 from a Guinier fit
#
#   Input:
#     1. selected data objects representing U0 and U1 from SVD of normalized scattering data
#
#   Output:
#     1. plot of R-squared vs. linear coefficient for U0
#     2. plot with linear combination of U0 and U1 using optimal coefficient for U0
#     3. sheet with linear combination of U0 and U1 using optimal coefficient for U0
# ------------------------------------------------------------------------------------------------------------
#

from math import *

#
# ---------------------
#   returns R-squared
# ---------------------
#
def rSquared(x, y, ndxBeg, ndxEnd, m, b):
  meanY = 0.0
  sum2r = 0.0
  sum2t = 0.0
  i = ndxBeg
  while i < ndxEnd:
    meanY += y[i]
    i += 1
  meanY /= (ndxEnd - ndxBeg)
  i = ndxBeg
  while i < ndxEnd:
    dif = y[i] - m * x[i] - b;
    sum2r += dif*dif;
    dif = y[i] - meanY;
    sum2t += dif*dif;
    i += 1
  
  return 1.0 - sum2r / sum2t

#
# -----------------------------------------
#   returns Rg, I0 and R2 for Guinier Fit
# -----------------------------------------
def GuinierFit(x, y, e, ndxBeg, ndxEnd, ndxBegR2, useErrors):
  if useErrors:
    line = DelaML.linearFit(x[ndxBeg:ndxEnd], y[ndxBeg:ndxEnd], e[ndxBeg:ndxEnd])
  else:
    line = DelaML.linearFit(x[ndxBeg:ndxEnd], y[ndxBeg:ndxEnd])
  if len(line) < 3 or line[0] > 0.0:
    line = [-1.0, 0.0, 0.0]
  else:
    if ndxBegR2 != ndxBeg:
      line[2] = rSquared(x, y, ndxBegR2, ndxEnd, line[0], line[1])
    line[0] = sqrt(-3.0 * line[0])
    line[1] = exp(line[1])
  
  return line

#
# -----------------
#   main function
# -----------------
#

# default values
ndxBeg = 0
ndxBegR2 = 0
RgMin = 0.0
RgMax = 60.0
qLowerLimit = 0.0
includeOmittedPoints = 0
qRgLimit = 1.0
minPts = 20
lcBeg = 0.0
lcEnd = 10.0
lcIncr = 0.001
lcy1 = 1.0
lcTol = 0.001
cons = 0.0
useErrors = 0

# get array of indices for data in items highlighted in the document contents
indices = DelaDocument.highlightedContentsDataIndices()
if indices[0] < 0:
  DelaError.quit(u"Select two items in document contents corresponding to the two base scattering components before running the script")

ndata = len(indices)

if not ndata == 2:
  DelaError.quit(u"Select two items in document contents corresponding to the two base scattering components before running the script")

DelaLog.appendString(u"<bi><font color:Teal>Optimal Coefficient for Linear Combination</font></bi>\n\n")
DelaLog.appendString(u"<font color:Teal># data objects:</font> " + str(ndata) + u"\n\n")

# get copies of data arrays
x = DelaData.xValues(indices[0])
y0 = DelaData.yValues(indices[0])
e0 = DelaData.errorValues(indices[0])
y1 = DelaData.yValues(indices[1])
e1 = DelaData.errorValues(indices[1])

arraysize = DelaData.size(indices[0])

# default minimum number of points
i = 0
while i < arraysize:
  if x[i] >= 1.0 / RgMax:
    break
  i += 1

minPts = i
if minPts < 10:
  minPts = 10
if minPts > arraysize:
  minPts = arraysize

ndxEnd = minPts

# adjust defaults based on sign of components
lcSign = 1.0
if fsum(y0) < 0.0:
  tval = lcBeg
  lcBeg = - lcEnd
  lcEnd = - tval
  lcSign = -1.0

if fsum(y1) < 0.0:
  lcy1 = - lcy1

# lists for linear combination and Guinier transformation
x2 = list()
ylc = list()
elc = list()

# intialize and Guirnier transform x values
i = 0
while i < arraysize:
  x2.append(x[i]**2)
  ylc.append(0.0)
  elc.append(0.0)
  i += 1

# estimate range for coefficient analysis
lcOptimal = lcBeg
r2max = 0.0
if lcSign > 0.0:
  lc = lcBeg
  lcMax = lcEnd
else:
  lc = lcEnd
  lcMax = lcBeg
while abs(lc) <= abs(lcMax):
  # linear combination and Guirnier transform of y values
  j = 0
  while j < ndxEnd:
    ylc[j] = lc * y0[j] + lcy1 * y1[j] + cons
    if ylc[j] > 0.0:
      ylc[j] = log(ylc[j])
    else:
      break
    j += 1

  r2 = 0.0
  if j == ndxEnd:
    # linear fit
    line = GuinierFit(x2, ylc, elc, ndxBeg, ndxEnd, ndxBegR2, useErrors)
    r2 = line[2]

  if r2 < r2max:
    break
  else:
    r2max = r2
    lcOptimal = lc

  lc += lcSign * 0.05

#refine estimate
r2max = 0.0
lcBeg = lcOptimal - 0.05
lcEnd = lcOptimal + 0.05
lc = lcBeg
while lc <= lcEnd:
  # linear combination and Guirnier transform of y values
  j = ndxBegR2
  while j < ndxEnd:
    ylc[j] = lc * y0[j] + lcy1 * y1[j] + cons
    if ylc[j] > 0.0:
      ylc[j] = log(ylc[j])
    else:
      break
    j += 1
  
  r2 = 0.0
  if j == ndxEnd:
    # linear fit
    line = GuinierFit(x2, ylc, elc, ndxBeg, ndxEnd, ndxBegR2, useErrors)
    r2 = line[2]

  if r2 > r2max:
    r2max = r2
    lcOptimal = lc

  lc += 0.01

lcBeg = lcOptimal - 0.15
lcEnd = lcOptimal + 0.15

# get user input
DelaUI.beginSheet()

DelaUI.appendHeader(u"Data range and Guinier fit")
ndxBegField = DelaUI.appendTextField(u"# of low q points to omit", ndxBeg)
qLowerLimitField = DelaUI.appendTextField(u"low q limit", qLowerLimit)
includeOmittedPointsButton = DelaUI.appendCheckButton(u"Include omitted points in R-squared calculation", includeOmittedPoints)
RgMinField = DelaUI.appendTextField(u"Rg minimum", RgMin)
RgMaxField = DelaUI.appendTextField(u"Rg maximum", RgMax)
qRgLimitField = DelaUI.appendTextField(u"q x Rg limit", qRgLimit)
minPtsField = DelaUI.appendTextField(u"Minimum # of points for Guinier analysis", minPts)
useErrorsButton = DelaUI.appendCheckButton(u"Use errors", useErrors)
DelaUI.appendHeader(u"Linear coefficient analysis")
lcBegField = DelaUI.appendTextField(u"Initial value", lcBeg)
lcEndField = DelaUI.appendTextField(u"Final value", lcEnd)
lcIncrField = DelaUI.appendTextField(u"Increment", lcIncr)
lcTolField = DelaUI.appendTextField(u"Fractional tolerance", 0.1)
lcy1Field = DelaUI.appendTextField(u"Coefficient for second component", lcy1)
consField = DelaUI.appendTextField(u"Constant for linear combination", cons)

DelaUI.setToolTip(ndxBegField, u"Number of data points at the beginning to omit from Guinier analysis")
DelaUI.setToolTip(qLowerLimitField, u"Data points with q < low q limit will be omitted from Guinier analysis")
DelaUI.setToolTip(includeOmittedPointsButton, u"If checked, points omitted from the Guinier fit will be used in the R-squared calculation")
DelaUI.setToolTip(RgMinField, u"Minimum allowed Rg for Guinier analysis")
DelaUI.setToolTip(RgMaxField, u"Maximum allowed Rg for Guinier analysis")
DelaUI.setToolTip(qRgLimitField, u"Data point with q > q x Rg limit will be omitted from Guinier analysis")
DelaUI.setToolTip(minPtsField, u"Minimum number of data points for Guinier analysis")
DelaUI.setToolTip(useErrorsButton, u"Use data errors for Guinier analysis")
DelaUI.setToolTip(lcBegField, u"Intial coefficient for Guinier analysis")
DelaUI.setToolTip(lcEndField, u"Final coefficient factor for Guinier analysis")
DelaUI.setToolTip(lcIncrField, u"Coefficient increment for Guinier analysis")
DelaUI.setToolTip(lcTolField, u"Required precision for coefficient optimization as a fraction of the increment")
DelaUI.setToolTip(lcy1Field, u"Coefficient to use for the second component")
DelaUI.setToolTip(consField, u"Constant to be added during linear combination")

if DelaUI.displaySheet(u"Guinier optimization of two component linear combination"):
  DelaError.quit(u"Script execution cancelled")

ndxBeg = DelaUI.textFieldInteger(ndxBegField)
qLowerLimit = DelaUI.textFieldDouble(qLowerLimitField)
includeOmittedPoints = DelaUI.checkButtonValue(includeOmittedPointsButton)
RgMin = DelaUI.textFieldDouble(RgMinField)
RgMax = DelaUI.textFieldDouble(RgMaxField)
qRgLimit = DelaUI.textFieldDouble(qRgLimitField)
minPts = DelaUI.textFieldInteger(minPtsField)
useErrors = DelaUI.checkButtonValue(useErrorsButton)
lcBeg = DelaUI.textFieldDouble(lcBegField)
lcEnd = DelaUI.textFieldDouble(lcEndField)
lcIncr = DelaUI.textFieldDouble(lcIncrField)
lcTol = lcIncr * DelaUI.textFieldDouble(lcTolField)
lcy1 = DelaUI.textFieldDouble(lcy1Field)
cons = DelaUI.textFieldDouble(consField)

if RgMin <= 0.0:
  RgMin = 1.0
if RgMax <= 0.0:
  RgMax = 60.0
if RgMax < RgMin:
  tv = RgMax
  RgMax = RgMin
  RgMin = tv

i = 0
while i < arraysize:
  if x[i] >= qRgLimit / RgMax:
    break
  i += 1

if i > minPts:
  minPts = i
if minPts < 2:
  minPts = 2
if minPts > arraysize - ndxBeg:
  minPts = arraysize - ndxBeg

if lcBeg > lcEnd:
  tval = lcBeg
  lcBeg = lcEnd
  lcEnd = tval
  lcIncr = abs(lcIncr)

# determine array size for new data
lc = lcBeg
arraysizen = 1
while lc <= lcEnd:
  arraysizen += 1
  lc += lcIncr

# create new data object
description = u"Guinier analysis of linear combination of " + DelaData.description(indices[0]) + u" and " + DelaData.description(indices[1])
DelaData.newData(arraysizen, description)
ndxData = DelaDocument.dataCount() - 1

# lists for new x and y values
xn = list()
yn = list()

i = 0
while i < arraysizen:
  xn.append(0.0)
  yn.append(0.0)
  i += 1

i = 0
while i < arraysize:
  if x[i] >= qLowerLimit:
    if i >= ndxBeg:
      ndxBeg = i
      break
  i += 1

if includeOmittedPoints:
  ndxBegR2 = 0
else:
  ndxBegR2 = ndxBeg

# loop over linear combinations
ndxOptimal = 0
ndxEndOptimal = ndxBeg + minPts
lcOptimal = lcBeg
r2max = 0.0
lc = lcBeg
i = 0
while i < arraysizen:
  xn[i] = lc
  # linear combination and Guirnier transform of y values
  j = ndxBegR2
  while j < arraysize:
    ylc[j] = lc * y0[j] + lcy1 * y1[j] + cons
    elc[j] = sqrt((lc * e0[j])**2 + (lcy1 * e1[j])**2)
    if ylc[j] <= 0.0:
      break
    elc[j] = elc[j] / ylc[j]
    ylc[j] = log(ylc[j])
    j += 1

  # linear fit
  yn[i] = 0.0
  k = j - 1
  if k >= ndxBeg + minPts:
    while k > ndxBeg + minPts:
      line = GuinierFit(x2, ylc, elc, ndxBeg, k, ndxBegR2, useErrors)
      yn[i] = line[2]
      if line[0] >= RgMin and line[0] <= RgMax and x[k-1] * line[0] < qRgLimit:
        break
      k -= 1
  
  if yn[i] > r2max:
    r2max = yn[i]
    ndxOptimal = i
    lcOptimal = lc
    ndxEndOptimal = k
  
  lc += lcIncr
  i += 1

# loop over linear combinations, now with optimal/consistent number of points for Guirnier analysis
if ndxEndOptimal < ndxBeg + minPts:
  ndxEndOptimal = ndxBeg + minPts
i = 0
ndxOptimal = 0
lcOptimal = lcBeg
r2max = 0.0
lc = lcBeg
while i < arraysizen:
  xn[i] = lc
  # linear combination and Guirnier transform of y values
  j = ndxBegR2
  while j < arraysize:
    ylc[j] = lc * y0[j] + lcy1 * y1[j] + cons
    elc[j] = sqrt((lc * e0[j])**2 + (lcy1 * e1[j])**2)
    if ylc[j] <= 0.0:
      break
    elc[j] = elc[j] / ylc[j]
    ylc[j] = log(ylc[j])
    j += 1
  
  # linear fit
  yn[i] = 0.0
  if j >= ndxEndOptimal and ndxEndOptimal > ndxBeg:
    line = GuinierFit(x2, ylc, elc, ndxBeg, ndxEndOptimal, ndxBegR2, useErrors)
    yn[i] = line[2]

  if yn[i] > r2max:
    r2max = yn[i]
    ndxOptimal = i
    lcOptimal = lc
  
  lc += lcIncr
  i += 1

# once more near maximum R2 to determine the optimal linear coefficient within the specified tolerance
if lcTol < lcIncr and ndxOptimal >= 0 and ndxOptimal < arraysizen:
  lcBeg = lcOptimal - lcIncr
  lcEnd = lcOptimal + lcIncr
  lcIncr = abs(lcTol)
  
  lc = lcBeg
  ndxOptimal = 0
  lcOptimal = lcBeg
  r2max = 0.0
  RgOptimal = 0.0
  qxRgOptimal = 0.0
  while lc <= lcEnd:
    # linear combination and Guirnier transform of y values
    j = ndxBegR2
    while j < arraysize:
      ylc[j] = lc * y0[j] + lcy1 * y1[j] + cons
      elc[j] = sqrt((lc * e0[j])**2 + (lcy1 * e1[j])**2)
      if ylc[j] <= 0.0:
        break
      elc[j] = elc[j] / ylc[j]
      ylc[j] = log(ylc[j])
      j += 1
    
    # linear fit
    r2 = 0.0
    if j >= ndxEndOptimal and ndxEndOptimal > ndxBeg:
      line = GuinierFit(x2, ylc, elc, ndxBeg, ndxEndOptimal, ndxBegR2, useErrors)
      r2 = line[2]

    if r2 > r2max:
      r2max = r2
      RgOptimal = line[0]
      qxRgOptimal = x[ndxEndOptimal-1] * RgOptimal
      lcOptimal = lc
    lc += lcIncr

# optimal linear combination
j = 0
ymin = 0.0
while j < arraysize:
  ylc[j] = lcOptimal * y0[j] + lcy1 * y1[j] + cons
  elc[j] = sqrt((lcOptimal * e0[j])**2 + (lcy1 * e1[j])**2)
  if j == 0:
    ymin = ylc[j]
    ymax = ylc[j]
  if ylc[j] < ymin:
    ymin = ylc[j]
  if ylc[j] > ymax:
    ymax = ylc[j]
  j += 1

# set x and y arrays in new data object with the new x and y values (undoable as a single coalesced action)
DelaData.setXValues(ndxData, xn)
DelaData.setYValues(ndxData, yn)

DelaLog.appendString(u"<font color:Teal># linear combinations analyzed:</font> " + str(arraysizen) + "\n")
DelaLog.appendString(u"<font color:Teal>Optimal coefficient for first component:</font> %g\n" % (lcOptimal))
DelaLog.appendString(u"<font color:Teal>Coefficient for second component:</font> %g\n" % (lcy1))
DelaLog.appendString(u"<font color:Teal>Constant added:</font> %g\n" % (cons))
DelaLog.appendString(u"<font color:Teal># points used for optimal Guinier fit:</font> %g\n" % (ndxEndOptimal))
DelaLog.appendString(u"<font color:Teal>R<SUP>2</SUP> for optimal coefficient:</font> %g\n" % (r2max))
DelaLog.appendString(u"<font color:Teal>R<SUB>G</SUB> for optimal scale factor:</font> %g\n" % (RgOptimal))
DelaLog.appendString(u"<font color:Teal>q x R<SUB>G</SUB> for optimal scale factor:</font> %g\n" % (qxRgOptimal))
DelaLog.appendString(u"<font color:Teal>I(q) min for optimal coefficient:</font> %g\n" % (ymin))
DelaLog.appendString(u"<font color:Teal>I(q) max for optimal coefficient:</font> %g\n" % (ymax))

# generate new sheet
DelaSheet.newSheet(description, [ndxData])

# generate new plot
DelaPlot.newPlot([ndxData])
ndxPlot = DelaDocument.plotCount() - 1
DelaPlot.setTitle(ndxPlot, description)
DelaPlot.setXAxisLabel(ndxPlot, u"linear coefficient for " + DelaData.description(indices[0]))
DelaPlot.setYAxisLabel(ndxPlot, u"R<SUP>2</SUP>")

# add plot label to summarize results
label = u"Optimal c0 = %g\nc1 = %g\ncons = %g\n# points fit = %g\nR<SUP>2</SUP> = %g\nR<SUB>G</SUB> = %g\nq x R<SUB>G</SUB> = %g" % (lcOptimal, lcy1, cons, ndxEndOptimal, r2max, RgOptimal, qxRgOptimal)
DelaPlot.newLabel(ndxPlot, label, 270, 270)

# generate description for buffer subtraction
description = u"Linear Combination"

# create new data object for buffer subtraction
DelaData.newData(arraysize, description)
ndxData = DelaDocument.dataCount() - 1

# generate new sheet
DelaSheet.newSheet(description, [ndxData])

# set x and y arrays in new data object with the new x and y values (undoable as a single coalesced action)
x = DelaData.xValues(indices[0])
DelaData.setXValues(ndxData, x)
DelaData.setYValues(ndxData, ylc)
DelaData.setErrorValues(ndxData, elc)

# generate new plot
DelaPlot.newPlot([ndxData])
ndxPlot = DelaDocument.plotCount() - 1
DelaPlot.setTitle(ndxPlot, description)
DelaPlot.setXAxisLabel(ndxPlot, DelaData.xDescription(indices[0]))
DelaPlot.setYAxisLabel(ndxPlot, DelaData.yDescription(indices[0]))

# update the document views to reflect changes
DelaDocument.updateViews()

# select the most recent plot
DelaDocument.selectPlot(ndxPlot)
