# Supplementary material for: Structural Organization and Dynamics of Homodimeric Cytohesin Family Arf GTPase Exchange Factors in Solution and on Membranes
Source: Structure. 2019 Dec 3;27(12):1782–1797.e7. doi: 10.1016/j.str.2019.09.007 (PMC6948192; doi:10.1016/j.str.2019.09.007)
Supplement: Data S1. Software, Related to the STAR Methods [file mmc3.zip › Software/Dela App Scripts/SAXS Python Scripts/SAXS_Log_Log_Plot.py]

#
# ---------------------------------------------------------------------------------------------
#   DELA Python script for log(I) vs log(q) transform and plot
#
#   Input:
#     1. selected plot(s), sheet(s), or data object(s) with buffer subtracted scattering data
#
#   Output:
#     1. log(I) vs log(q) plot(s)
#     2. sheet with log(I) and log(q) transformed data
# ---------------------------------------------------------------------------------------------
#

from math import *

#
# ------------------------------------------------------------------
#   function for Log x Log y Transform and Plot given data indices
# ------------------------------------------------------------------
#

def logLogTransformPlotForIndices(indices):
  
  if indices[0] < 0:
    return
  
  ndata = len(indices)
  
  DelaLog.appendString(u"<font color:Teal># data objects:</font> " + str(ndata) + u"\n")
  
  # list for indices of transformed data to be plotted
  indicesForPlot = list()
  
  ndx = 0
  for i in indices:
    # get copies of data arrays for ith data object
    x = DelaData.xValues(i)
    y = DelaData.yValues(i)
    e = DelaData.errorValues(i)
    m = DelaData.maskValues(i)
    
    arraysize = DelaData.size(i)
    
    description = u"Log Log Transform of " + DelaData.description(i)
    
    DelaData.newData(arraysize, description)
    
    ndxLastData = DelaDocument.dataCount() - 1
    indicesForPlot.append(ndxLastData)
    
    xn = DelaData.xValues(ndxLastData)
    yn = DelaData.yValues(ndxLastData)
    en = DelaData.errorValues(ndxLastData)
    mn = DelaData.maskValues(ndxLastData)
    
    # Log Log Transform of y values if not masked
    mcnt = 0
    j = 0
    while j < arraysize:
      if m[j] == 0:
        if x[j] > 0 and y[j] > 0:
          xn[j] = log(x[j])
          en[j] = e[j] / y[j]
          yn[j] = log(y[j])
          mn[j] = 0
        else:
          xn[j] = x[j]
          yn[j] = y[j]
          en[j] = e[j]
          mn[j] = 1
          mcnt += 1
      else:
        xn[j] = x[j]
        yn[j] = y[j]
        en[j] = e[j]
        mn[j] = 1
        mcnt += 1
      j += 1
    
    # set x and y arrays in new data object with the new x and y values (undoable as a single coalesced action)
    DelaData.setXValues(ndxLastData, xn)
    DelaData.setYValues(ndxLastData, yn)
    DelaData.setErrorValues(ndxLastData, en)
    DelaData.setMaskValues(ndxLastData, mn)
    
    DelaLog.appendString(u"<font color:Teal>" + str(DelaData.label(i)) + u":</font> " + str(DelaData.description(i)) + u"  <font color:Teal># data points transformed:</font> " + str(arraysize) + u"  <font color:Teal># masked:</font> " + str(mcnt) + u"\n")
    
    ndx += 1
  
  if ndata > 1:
    description = u"Log Log Transform"
  
  # generate new sheet
  DelaSheet.newSheet(indicesForPlot, description)
  ndxLastSheet = DelaDocument.sheetCount() - 1
  
  # generate new plot
  DelaPlot.newPlot(indicesForPlot)
  ndxPlot = DelaDocument.plotCount() - 1
  DelaPlot.setTitle(ndxPlot, description)
  DelaPlot.setXAxisLabel(ndxPlot, u"log q")
  DelaPlot.setYAxisLabel(ndxPlot, u"log I(q)")

#
# -----------------
#  main script
# -----------------
#

# get array of indices for highlighted data, sheets, and plots in the document contents
dataIndices = DelaDocument.highlightedDataIndices()
sheetIndices = DelaDocument.highlightedSheetIndices()
plotIndices = DelaDocument.highlightedPlotIndices()

# if no data, sheet, or plot items were selected in the document contents, end with an error message
if dataIndices[0] < 0 and sheetIndices[0] < 0 and plotIndices[0] < 0:
  DelaError.quit(u"Select items with scattering data in document contents before running script")

# selected data
if dataIndices[0] >= 0:
  DelaLog.appendString(u"<bi><font color:Teal>Log Log Plot</font></bi>\n")
  DelaLog.appendString(u"<font color:Teal>Scattering data from selected data in contents</font>\n")
  logLogTransformPlotForIndices(dataIndices)
  DelaLog.appendString(u"\n")

# loop over selected sheets
if sheetIndices[0] >= 0:
  for i in sheetIndices:
    indices = DelaSheet.dataIndices(i)
    DelaLog.appendString(u"<bi><font color:Teal>Log Log Plot</font></bi>\n")
    DelaLog.appendString(u"<font color:Teal>Scattering data from Sheet" + str(i) + u":</font> " + DelaSheet.description(i) + "\n")
    logLogTransformPlotForIndices(indices)
    DelaLog.appendString(u"\n")

# loop over selected plots
if plotIndices[0] >= 0:
  for i in plotIndices:
    indices = DelaPlot.dataIndices(i)
    DelaLog.appendString(u"<bi><font color:Teal>Log Log Plot</font></bi>\n")
    DelaLog.appendString(u"<font color:Teal>Scattering data from Plot" + str(i) + u":</font> " + DelaPlot.title(i) + u"\n")
    logLogTransformPlotForIndices(indices)
    DelaLog.appendString(u"\n")

# update the document views to reflect changes
DelaDocument.updateViews()

# select the most recent plot
ndxPlot = DelaDocument.plotCount() - 1
DelaDocument.selectPlot(ndxPlot)
