# Supplementary material for: Structural Organization and Dynamics of Homodimeric Cytohesin Family Arf GTPase Exchange Factors in Solution and on Membranes
Source: Structure. 2019 Dec 3;27(12):1782–1797.e7. doi: 10.1016/j.str.2019.09.007 (PMC6948192; doi:10.1016/j.str.2019.09.007)
Supplement: Data S1. Software, Related to the STAR Methods [file mmc3.zip › Software/Dela App Scripts/SAXS Python Scripts/SAXS_Normalization.py]

#
# --------------------------------------------------------------------------------------------
#   DELA python script for normalization of reduced scattering data and total intensity plot
#
#   Input:
#     1. selected scattering data
#     2. data label for incident beam intensity (I0);
#        defaults to last data with description matching "I0"
#     3. data label transmitted beam intensity (I1);
#        defaults to last data with description matching "I1"
#
#   Output:
#     1. normalized scattering data; original data are replaced
#     2. optional plot of total scattering intensity for each normalized data object
# --------------------------------------------------------------------------------------------
#

from math import *

#
# ----------------------------------------------------------------------------
#   function for calculating total scattering intensities given data indices
# ----------------------------------------------------------------------------
#
def totalScatteringForIndices(indices):
  
  if indices[0] < 0:
    return
  
  ndata = len(indices)
  
  DelaLog.appendString(u"<font color:Teal># data objects:</font> " + str(ndata) + u"\n")
  
  # Generate new data object for summed intensities and get copies of the arrays
  DelaData.newData(ndata, u"Total scattering intensities", 1, u"Total scattering intensities")
  ndxLastData = DelaDocument.dataCount() - 1
  xn = DelaData.xValues(ndxLastData)
  yn = DelaData.yValues(ndxLastData)
  en = DelaData.errorValues(ndxLastData)
  
  # loop over selected data
  cnt = 0
  for i in indices:
    # get copies of data arrays for ith data object
    x = DelaData.xValues(i)
    y = DelaData.yValues(i)
    e = DelaData.errorValues(i)
    m = DelaData.maskValues(i)
    
    arraysize = DelaData.size(i)
    
    # sum over y values
    j = 0
    mcnt = 0
    scnt = 0
    sum = 0.0
    sumvar = 0.0
    while j < arraysize:
      if m[j] == 0:
        sum += y[j]
        sumvar += e[j]**2
        scnt += 1
      else:
        mcnt += 1
      j += 1
    
    xn[cnt] = i
    yn[cnt] = sum
    en[cnt] = sqrt(sumvar)
    
    DelaLog.appendString(u"<font color:Teal>" + str(DelaData.label(i)) + u":</font> " + str(DelaData.description(i)) + u"  <font color:Teal># scattering intensities:</font> " + str(arraysize) + u"  <font color:Teal># masked:</font> " + str(mcnt) + u"  <font color:Teal>total I(q): </font>" + str(yn[cnt]) + u"\n")
    
    cnt += 1
  
  # set x and y arrays in new data object with the new x and y values (undoable as a single coalesced action)
  DelaData.setXValues(ndxLastData, xn)
  DelaData.setYValues(ndxLastData, yn)
  DelaData.setErrorValues(ndxLastData, en)
  DelaData.setXDescription(ndxLastData, u"data index")
  DelaData.setYDescription(ndxLastData, u"total I(q)")
  
  # generate new plot
  DelaPlot.newPlot([ndxLastData])
  ndxPlot = DelaDocument.plotCount() - 1
  DelaPlot.setTitle(ndxPlot, u"Total scattering intensities")
  DelaPlot.setXAxisLabel(ndxPlot, u"data index")
  DelaPlot.setYAxisLabel(ndxPlot, u"total I(q)")
  DelaDataSymbol.setType(ndxPlot, ndxLastData, 2)
  DelaDataSymbol.setSize(ndxPlot, ndxLastData, 5.0)

#
# -----------------
#   main script
# -----------------
#

# get array of indices for data in items highlighted in the document contents
indices = DelaDocument.highlightedContentsDataIndices()
if indices[0] < 0:
  DelaError.quit(u"Select items with scattering data in document contents before running the script")

ndata = len(indices)

# default values
normOption = 2
Constant = 0.0
I1Weight = 0.0
ndxI0 = DelaDocument.dataCount() - 4
if ndxI0 < 0.0:
  ndxI0 = 0
ndxI1 = ndxI0 + 1

# try to find I0 and I1 by data description
i = DelaDocument.dataCount() - 1
while i >= 0:
  if (DelaData.description(i) == u"I0"):
    ndxI0 = i
    break
  i -= 1

i = DelaDocument.dataCount() - 1
while i >= 0:
  if (DelaData.description(i) == u"I1"):
    ndxI1 = i
    break
  i -= 1

I0Label = DelaData.label(ndxI0)
I1Label = DelaData.label(ndxI1)

# get user input using sheet
DelaUI.beginSheet()

DelaUI.appendHeader(u"Normalization options")
normOptionPopUp = DelaUI.appendPopUp(u"Normalize with")
DelaUI.appendPopUpItem(normOptionPopUp, u"Incident beam intensity (I0)")
DelaUI.appendPopUpItem(normOptionPopUp, u"Transmitted beam intensity (I1)")
DelaUI.appendPopUpItem(normOptionPopUp, u"Product of Incident (I0) and Transmitted (I1) beam intensities")
DelaUI.appendPopUpItem(normOptionPopUp, u"Weighted average of Incident (I0) and Transmitted (I1) beam intensities")
DelaUI.selectPopUpItem(normOptionPopUp, 2)
ConstantField = DelaUI.appendTextField(u"Constant", Constant)
I1WeightField = DelaUI.appendTextField(u"I1 Weight", I1Weight)
DelaUI.appendHeader(u"Data labels")
I0LabelField = DelaUI.appendTextField(u"I0 data label", I0Label)
I1LabelField = DelaUI.appendTextField(u"I1 data label", I1Label)

DelaUI.setToolTip(normOptionPopUp, u"Normalization can be done with I0 or I1 alone, I0 * I1, or (1 - I1Weight) * I0 + I1Weight * I1")
DelaUI.setToolTip(ConstantField, u"An optional constant to subtract")
DelaUI.setToolTip(I1WeightField, u"Weight for I1 (range 0.0 - 1.0).  Only used for weighted average.")
DelaUI.setToolTip(I0LabelField, u"The data label for the Incident beam intensity (I0)")
DelaUI.setToolTip(I1LabelField, u"The data label for the Transmitted beam intensity (I1)")

if DelaUI.displaySheet(u"Beam intensity normalization"):
  DelaError.quit(u"Script execution cancelled")

normOption = DelaUI.popUpSelectedItem(normOptionPopUp)
Constant = DelaUI.textFieldDouble(ConstantField)
I1Weight = DelaUI.textFieldDouble(I1WeightField)
I0Label = DelaUI.textFieldString(I0LabelField)
I1Label = DelaUI.textFieldString(I1LabelField)

# get copies of data arrays for beam intensity data objects
yI0 = DelaData.yValues(I0Label)
yI1 = DelaData.yValues(I1Label)
arraysizeI0 = DelaData.size(I0Label)
arraysizeI1 = DelaData.size(I1Label)
if arraysizeI1 < arraysizeI0:
  arraysize = arraysizeI1
else:
  arraysize = arraysizeI0

if ndata < arraysize:
  arraysize = ndata

DelaLog.appendString(u"<bi><font color:Teal>Beam Intensity Normalization</font></bi>\n\n")
DelaLog.appendString(u"<font color:Teal># data objects:</font> %d\n" % (ndata))
DelaLog.appendString(u"<font color:Teal>Constant:</font> %g\n" % (Constant))
DelaLog.appendString(u"<font color:Teal>I0 data object: %s:</font> %s\n" % (I0Label, DelaData.description(I0Label)))
DelaLog.appendString(u"<font color:Teal>I1 data object: %s:</font> %s\n\n" % (I1Label, DelaData.description(I1Label)))

normFactor = list()
mean = 0.0
i = 0
I0Weight = 1.0 - I1Weight

if normOption == 0:
  while i < arraysize:
    value = 1.0 / yI0[i] - Constant
    normFactor.append(value)
    mean += value
    i += 1
elif normOption == 1:
  while i < arraysize:
    value = 1.0 / yI1[i] - Constant
    normFactor.append(value)
    mean += value
    i += 1
elif normOption == 2:
  while i < arraysize:
    value = 1.0 / (yI0[i] - Constant) / (yI1[i] - Constant)
    normFactor.append(value)
    mean += value
    i += 1
else:
  while i < arraysize:
    value = 1.0 / (I0Weight * yI0[i] + I1Weight * yI1[i] - Constant)
    normFactor.append(value)
    mean += value
    i += 1
mean /= arraysize

i = 0
while i < arraysize:
  normFactor[i] /= mean
  i += 1

k = 0
for i in indices:
  # get copies of data arrays for ith data object
  y = DelaData.yValues(i)
  e = DelaData.errorValues(i)
  arraysize = DelaData.size(i)

  # normalization
  j = 0
  while j < arraysize:
    y[j] *= normFactor[k]
    e[j] *= normFactor[k]
    j += 1
  
  # set y array with the new values (undoable as a single coalesced action)
  DelaData.setYValues(i, y)
  DelaData.setErrorValues(i, e)
  
  DelaLog.appendString(u"<font color:Teal>%s:</font> %s  <font color:Teal># data points normalized:</font> %d\n" % (DelaData.label(i), DelaData.description(i), arraysize))

  k += 1

DelaLog.appendString(u"\n<bi><font color:Teal>Plot of total scattering vs. data index</font></bi>\n")
totalScatteringForIndices(indices)
DelaLog.appendString(u"\n")

# update the document views to reflect changes
DelaDocument.updateViews()

# select the most recent plot
ndxPlot = DelaDocument.plotCount() - 1
DelaDocument.selectPlot(ndxPlot)
