# Supplementary material for: Structural Organization and Dynamics of Homodimeric Cytohesin Family Arf GTPase Exchange Factors in Solution and on Membranes
Source: Structure. 2019 Dec 3;27(12):1782–1797.e7. doi: 10.1016/j.str.2019.09.007 (PMC6948192; doi:10.1016/j.str.2019.09.007)
Supplement: Data S1. Software, Related to the STAR Methods [file mmc3.zip › Software/Dela App Scripts/SAXS Python Scripts/SAXS_Normalization_exploration.py]

#
# ------------------------------------------------------------------------------
#   DELA python script for exploration of normalization options
#
#   Input:
#     1. selected plot with total or mean scattering of buffer subtracted data
#     2. data label for incident beam intensity (I0);
#        defaults to last data with description matching "I0"
#     3. data label transmitted beam intensity (I1);
#        defaults to last data with description matching "I1"
#
#   Output:
#     1. plot(s) with normalized total scattering vs. data index
#     2. sheet(s) with with normalized total scattering vs. data index
# ------------------------------------------------------------------------------
#

from math import *

#
# -----------------
#   main script
# -----------------
#

# get array of indices for data in items highlighted in the document contents
indices = DelaDocument.highlightedContentsDataIndices()
if indices[0] < 0:
  DelaError.quit(u"Select items with scattering data in document contents before running the script")

ndata = len(indices)

# default values
normOption = 2
I0Weight = 0.5
I1Weight = 0.5
I1WeightFinal = 0.5
I1WeightIncrement = 0.1
I1WeightIterations = 1
ConstantInitial = 0.0
ConstantFinal = 0.8
ConstantIncrement = 0.05
ConstantIterations = 0
ndxI0 = DelaDocument.dataCount() - 4
if ndxI0 < 0.0:
  ndxI0 = 0
ndxI1 = ndxI0 + 1

# try to find I0 and I1 by data description
i = DelaDocument.dataCount() - 1
while i >= 0:
  if (DelaData.description(i) == u"I0"):
    ndxI0 = i
    break
  i -= 1

i = DelaDocument.dataCount() - 1
while i >= 0:
  if (DelaData.description(i) == u"I1"):
    ndxI1 = i
    break
  i -= 1

I0Label = DelaData.label(ndxI0)
I1Label = DelaData.label(ndxI1)

# get user input using sheet
DelaUI.beginSheet()

DelaUI.appendHeader(u"Normalization options")
normOptionPopUp = DelaUI.appendPopUp(u"Normalize with")
DelaUI.appendPopUpItem(normOptionPopUp, u"Incident beam intensity (I0)")
DelaUI.appendPopUpItem(normOptionPopUp, u"Transmitted beam intensity (I1)")
DelaUI.appendPopUpItem(normOptionPopUp, u"Product of Incident (I0) and Transmitted (I1) beam intensities")
DelaUI.appendPopUpItem(normOptionPopUp, u"Weighted average of Incident (I0) and Transmitted (I1) beam intensities")
DelaUI.selectPopUpItem(normOptionPopUp, 2)
DelaUI.appendHeader(u"Normalization weights")
I1WeightField = DelaUI.appendTextField(u"Initial I1 weight (range 0.0 - 1.0)", I1Weight)
I1WeightFinalField = DelaUI.appendTextField(u"Final I1 weight (range 0.0 - 1.0)", I1WeightFinal)
I1WeightIncrementField = DelaUI.appendTextField(u"I1 weight increment", I1WeightIncrement)
DelaUI.appendHeader(u"Normalization constant")
ConstantInitialField = DelaUI.appendTextField(u"Initial constant", ConstantInitial)
ConstantFinalField = DelaUI.appendTextField(u"Final constant", ConstantFinal)
ConstantIncrementField = DelaUI.appendTextField(u"Constant increment", ConstantIncrement)
DelaUI.appendHeader(u"Data labels")
I0LabelField = DelaUI.appendTextField(u"I0 data label", I0Label)
I1LabelField = DelaUI.appendTextField(u"I1 data label", I1Label)

DelaUI.setToolTip(normOptionPopUp, u"Normalization can be done with I0 or I1 alone, I0 * I1, or (1 - I1Weight) * I0 + I1Weight * I1")
DelaUI.setToolTip(I1WeightField, u"Initial I1 weight (range 0.0 - 1.0).  Only used for weighted average.")
DelaUI.setToolTip(I1WeightFinalField, u"Final I1 weight (range 0.0 - 1.0).  Only used for weighted average.")
DelaUI.setToolTip(I1WeightIncrementField, u"Increment for I1 weight (range 0.0 - 1.0).  Only used for weighted average.")
DelaUI.setToolTip(ConstantInitialField, u"Initial constant to subtract")
DelaUI.setToolTip(ConstantFinalField, u"Final constant to subtract")
DelaUI.setToolTip(ConstantIncrementField, u"Increment for constant to subtract")
DelaUI.setToolTip(I0LabelField, u"The data label for the Incident beam intensity (I0)")
DelaUI.setToolTip(I1LabelField, u"The data label for the Transmitted beam intensity (I1)")

if DelaUI.displaySheet(u"Beam intensity normalization exploration"):
  DelaError.quit(u"Script execution cancelled")

normOption = DelaUI.popUpSelectedItem(normOptionPopUp)
I1Weight = DelaUI.textFieldDouble(I1WeightField)
I1WeightFinal = DelaUI.textFieldDouble(I1WeightFinalField)
I1WeightIncrement = DelaUI.textFieldDouble(I1WeightIncrementField)
ConstantInitial = DelaUI.textFieldDouble(ConstantInitialField)
ConstantFinal = DelaUI.textFieldDouble(ConstantFinalField)
ConstantIncrement = DelaUI.textFieldDouble(ConstantIncrementField)
I0Label = DelaUI.textFieldString(I0LabelField)
I1Label = DelaUI.textFieldString(I1LabelField)

if normOption == 3:
  if I1Weight < 0.0:
    I1Weight = 0.0
  if I1Weight > 1.0:
    I1Weight = 1.0

  if I1WeightFinal < 0.0:
    I1WeightFinal = 0.0
  if I1WeightFinal > 1.0:
    I1WeightFinal = 1.0

  if I1WeightIncrement == 0.0:
    I1WeightIterations = 1
  else:
    I1WeightIterations = 1 + abs(I1WeightFinal - I1Weight) / abs(I1WeightIncrement)

if ConstantIncrement == 0.0:
  ConstantIterations = 1
else:
  ConstantIterations = 1 + abs(ConstantFinal - ConstantInitial) / abs(ConstantIncrement)

# get copies of data arrays for beam intensity data objects
yI0 = DelaData.yValues(I0Label)
yI1 = DelaData.yValues(I1Label)
arraysizeI0 = DelaData.size(I0Label)
arraysizeI1 = DelaData.size(I1Label)
if arraysizeI1 < arraysizeI0:
  arraysize = arraysizeI1
else:
  arraysize = arraysizeI0

DelaLog.appendString(u"<bi><font color:Teal>Beam Intensity Normalization</font></bi>\n\n")
DelaLog.appendString(u"<font color:Teal># data objects:</font> %d\n" % (ndata))
if normOption == 0:
  DelaLog.appendString(u"<font color:Teal>Normalization with: </font>I0\n")
elif normOption == 1:
  DelaLog.appendString(u"<font color:Teal>Normalization with: </font>I1\n")
elif normOption == 2:
  DelaLog.appendString(u"<font color:Teal>Normalization with: </font>I0 * I1\n")
else:
  DelaLog.appendString(u"<font color:Teal>Normalization with: </font>(1 - I1Weight) * I0 + I1Weight * I1\n")
  DelaLog.appendString(u"<font color:Teal>Initial I1 weight:</font> %g\n" % (I1Weight))
  DelaLog.appendString(u"<font color:Teal>Final I1 weight:</font> %g\n" % (I1WeightFinal))
  DelaLog.appendString(u"<font color:Teal>I1 weight increment:</font> %g\n" % (I1WeightIncrement))
DelaLog.appendString(u"<font color:Teal>Initial constant:</font> %g\n" % (ConstantInitial))
DelaLog.appendString(u"<font color:Teal>Final constant:</font> %g\n" % (ConstantFinal))
DelaLog.appendString(u"<font color:Teal>Constant increment:</font> %g\n" % (ConstantIncrement))
DelaLog.appendString(u"<font color:Teal>I0 data object: %s:</font> %s\n" % (I0Label, DelaData.description(I0Label)))
DelaLog.appendString(u"<font color:Teal>I1 data object: %s:</font> %s\n\n" % (I1Label, DelaData.description(I1Label)))

normFactor = list()
i = 0
while i < arraysize:
  normFactor.append(0.0)
  i += 1

k = 0
while k < I1WeightIterations:
  I0Weight = 1.0 - I1Weight
  Constant = ConstantInitial
  l = 0
  while l < ConstantIterations:
    mean = 0.0
    i = 0
    if normOption == 0:
      while i < arraysize:
        value = 1.0 / yI0[i] - Constant
        normFactor[i] = value
        mean += value
        i += 1
    elif normOption == 1:
      while i < arraysize:
        value = 1.0 / yI1[i] - Constant
        normFactor[i] = value
        mean += value
        i += 1
    elif normOption == 2:
      while i < arraysize:
        value = 1.0 / yI0[i] / yI1[i] - Constant
        normFactor[i] = value
        mean += value
        i += 1
    else:
      while i < arraysize:
        value = 1.0 / (I0Weight * yI0[i] + I1Weight * yI1[i] - Constant)
        normFactor[i] = value
        mean += value
        i += 1
    mean /= arraysize

    i = 0
    while i < arraysize:
      normFactor[i] /= mean
      i += 1

    arraySizeNormFactor = arraysize

    for i in indices:
      # get copies of data arrays for ith data object
      x = DelaData.xValues(i)
      y = DelaData.yValues(i)
      e = DelaData.errorValues(i)
      m = DelaData.maskValues(i)
      arraysize = DelaData.size(i)
  
      if arraySizeNormFactor < arraysize:
        arraysize = arraySizeNormFactor

      # normalization
      j = 0
      while j < arraysize:
        y[j] *= normFactor[j]
        e[j] *= normFactor[j]
        j += 1
  
      # Generate new data object for summed intensities and get copies of the arrays
      if normOption == 3:
        description = u"I1 weight = %g; Constant = %g" % (I1Weight, Constant)
      else:
        description = u"Constant = %g" % (Constant)
      DelaData.newData(arraysize, description, 1, description)
      ndxLastData = DelaDocument.dataCount() - 1
    
      # set y array with the new values (undoable as a single coalesced action)
      DelaData.setXValues(ndxLastData, x)
      DelaData.setYValues(ndxLastData, y)
      DelaData.setErrorValues(ndxLastData, e)
      DelaData.setMaskValues(ndxLastData, m)

      # generate new plot
      DelaPlot.newPlot([ndxLastData])
      ndxPlot = DelaDocument.plotCount() - 1
      DelaPlot.setTitle(ndxPlot, description)
      DelaPlot.setXAxisLabel(ndxPlot, u"data index")
      DelaPlot.setYAxisLabel(ndxPlot, u"total I(q)")
      DelaDataSymbol.setType(ndxPlot, ndxLastData, 2)
      DelaDataSymbol.setSize(ndxPlot, ndxLastData, 3.0)
      DelaDataSymbol.setColor(ndxPlot, ndxLastData, [0.0, 64.0/255.0, 128.0/255.0, 1.0])
      DelaDataLineStroke.setColor(ndxPlot, ndxLastData, [0.0, 64.0/255.0, 128.0/255.0, 1.0])

      DelaLog.appendString(u"<font color:Teal>%s:</font> %s  <font color:Teal># data points normalized:</font> %d\n" % (DelaData.label(i), DelaData.description(i), arraysize))

    Constant += ConstantIncrement
    l += 1

  I1Weight += I1WeightIncrement
  k += 1

DelaLog.appendString(u"\n<bi><font color:Teal>Plot of total scattering vs. data index</font></bi>\n\n")

# update the document views to reflect changes
DelaDocument.updateViews()

# select the most recent plot
#ndxPlot = DelaDocument.plotCount() - 1
#DelaDocument.selectPlot(ndxPlot)
