# Supplementary material for: Structural Organization and Dynamics of Homodimeric Cytohesin Family Arf GTPase Exchange Factors in Solution and on Membranes
Source: Structure. 2019 Dec 3;27(12):1782–1797.e7. doi: 10.1016/j.str.2019.09.007 (PMC6948192; doi:10.1016/j.str.2019.09.007)
Supplement: Data S1. Software, Related to the STAR Methods [file mmc3.zip › Software/Dela App Scripts/SAXS Python Scripts/SAXS_Normalization_exploration_weights.py]

#
# -------------------------------------------------------------------------------
#   DELA python script for exploration of normalization options
#
#   Input:
#     1. selected plot with total or mean scattering of buffer subtracted data
#     2. data label for incident beam intensity (I0);
#        defaults to last data with description matching "I0"
#     3. data label transmitted beam intensity (I1);
#        defaults to last data with description matching "I1"
#
#   Output:
#     1. plot(s) with normalized total scattering vs. data index
#     2. sheet(s) with with normalized total scattering vs. data index
# -------------------------------------------------------------------------------
#

from math import *

#
# -----------------
#   main script
# -----------------
#

# get array of indices for data in items highlighted in the document contents
indices = DelaDocument.highlightedContentsDataIndices()
if indices[0] < 0:
  DelaError.quit(u"Select items with scattering data in document contents before running the script")

ndata = len(indices)

# default values
I0Weight = 0.5
I1WeightInitial = 0.5
I1WeightFinal = 0.5
I1WeightIncrement = 0.1
I1WeightIterations = 0
ConstantInitial = 0.0
ConstantFinal = 0.0
ConstantIncrement = 0.1
ConstantIterations = 0
ndxI0 = DelaDocument.dataCount() - 4
if ndxI0 < 0.0:
  ndxI0 = 0
ndxI1 = ndxI0 + 1

# try to find I0 and I1 by data description
i = DelaDocument.dataCount() - 1
while i >= 0:
  if (DelaData.description(i) == u"I0"):
    ndxI0 = i
    break
  i -= 1

i = DelaDocument.dataCount() - 1
while i >= 0:
  if (DelaData.description(i) == u"I1"):
    ndxI1 = i
    break
  i -= 1

I0Label = DelaData.label(ndxI0)
I1Label = DelaData.label(ndxI1)

# get user input using sheet
DelaUI.beginSheet()

DelaUI.appendHeader(u"Normalization weights")
I1WeightInitialField = DelaUI.appendTextField(u"Initial I1 weight (range 0.0 - 1.0)", I1WeightInitial)
I1WeightFinalField = DelaUI.appendTextField(u"Final I1 weight (range 0.0 - 1.0)", I1WeightFinal)
I1WeightIncrementField = DelaUI.appendTextField(u"I1 weight increment", I1WeightIncrement)
DelaUI.appendHeader(u"Normalization constant")
ConstantInitialField = DelaUI.appendTextField(u"Initial constant", ConstantInitial)
ConstantFinalField = DelaUI.appendTextField(u"Final constant", ConstantFinal)
ConstantIncrementField = DelaUI.appendTextField(u"Constant increment", ConstantIncrement)
DelaUI.appendHeader(u"Data labels")
I0LabelField = DelaUI.appendTextField(u"I0 data label", I0Label)
I1LabelField = DelaUI.appendTextField(u"I1 data label", I1Label)

if DelaUI.displaySheet(u"Beam intensity normalization exploration"):
  DelaError.quit(u"Script execution cancelled")

I1WeightInitial = DelaUI.textFieldDouble(I1WeightInitialField)
I1WeightFinal = DelaUI.textFieldDouble(I1WeightFinalField)
I1WeightIncrement = DelaUI.textFieldDouble(I1WeightIncrementField)
ConstantInitial = DelaUI.textFieldDouble(ConstantInitialField)
ConstantFinal = DelaUI.textFieldDouble(ConstantFinalField)
ConstantIncrement = DelaUI.textFieldDouble(ConstantIncrementField)
I0Label = DelaUI.textFieldString(I0LabelField)
I1Label = DelaUI.textFieldString(I1LabelField)

if I1WeightInitial < 0.0:
  I1WeightInitial = 0.0
if I1WeightInitial > 1.0:
  I1WeightInitial = 1.0

if I1WeightFinal < 0.0:
  I1WeightFinal = 0.0
if I1WeightFinal > 1.0:
  I1WeightFinal = 1.0

if (I1WeightIncrement == 0.0):
  I1WeightIterations = 1
else:
  I1WeightIterations = 1 + abs(I1WeightFinal - I1WeightInitial) / I1WeightIncrement

if (ConstantIncrement == 0.0):
  ConstantIterations = 1
else:
  ConstantIterations = 1 + abs(ConstantFinal - ConstantInitial) / ConstantIncrement

# input ok?
if 1.0 - ConstantInitial == 0.0:
  DelaError.quit(u"The sum of the weights for I0 and I1 minus the constant cannot be zero")

# get copies of data arrays for beam intensity data objects
yI0 = DelaData.yValues(I0Label)
yI1 = DelaData.yValues(I1Label)
arraysizeI0 = DelaData.size(I0Label)
arraysizeI1 = DelaData.size(I1Label)
if arraysizeI1 < arraysizeI0:
  arraysize = arraysizeI1
else:
  arraysize = arraysizeI0

DelaLog.appendString(u"<bi><font color:Teal>Beam Intensity Normalization</font></bi>\n\n")
DelaLog.appendString(u"<font color:Teal># data objects:</font> %d\n" % (ndata))
DelaLog.appendString(u"<font color:Teal>Initial I1 weight:</font> %g\n" % (I1WeightInitial))
DelaLog.appendString(u"<font color:Teal>Final I1 weight:</font> %g\n" % (I1WeightFinal))
DelaLog.appendString(u"<font color:Teal>I1 weight increment:</font> %g\n" % (I1WeightIncrement))
DelaLog.appendString(u"<font color:Teal>Initial constant:</font> %g\n" % (ConstantInitial))
DelaLog.appendString(u"<font color:Teal>Final constant:</font> %g\n" % (ConstantFinal))
DelaLog.appendString(u"<font color:Teal>Constant increment:</font> %g\n" % (ConstantIncrement))
DelaLog.appendString(u"<font color:Teal>I0 data object: %s:</font> %s\n" % (I0Label, DelaData.description(I0Label)))
DelaLog.appendString(u"<font color:Teal>I1 data object: %s:</font> %s\n\n" % (I1Label, DelaData.description(I1Label)))

normFactor = list()
i = 0
while i < arraysize:
  normFactor.append(0.0)
  i += 1

k = 0
Constant = ConstantInitial
while k < ConstantIterations:
  l = 0
  I1Weight = I1WeightInitial
  while l < I1WeightIterations:
    I0Weight = 1.0 - I1Weight
    mean = 0.0
    i = 0
    while i < arraysize:
      normFactor[i] = I0Weight / yI0[i] + I1Weight / yI1[i] - Constant
      mean += normFactor[i]
      i += 1
    mean /= arraysize

    i = 0
    while i < arraysize:
      normFactor[i] /= mean
      i += 1

    arraySizeNormFactor = arraysize

    for i in indices:
      # get copies of data arrays for ith data object
      x = DelaData.xValues(i)
      y = DelaData.yValues(i)
      e = DelaData.errorValues(i)
      m = DelaData.maskValues(i)
      arraysize = DelaData.size(i)
  
      if arraySizeNormFactor < arraysize:
        arraysize = arraySizeNormFactor

      # normalization
      j = 0
      while j < arraysize:
        y[j] *= normFactor[j]
        e[j] *= normFactor[j]
        j += 1
  
      # Generate new data object for summed intensities and get copies of the arrays
      description = u"I1 weight = %g; Constant = %g" % (I1Weight, Constant)
      DelaData.newData(arraysize, description, 1, description)
      ndxLastData = DelaDocument.dataCount() - 1
    
      # set y array with the new values (undoable as a single coalesced action)
      DelaData.setXValues(ndxLastData, x)
      DelaData.setYValues(ndxLastData, y)
      DelaData.setErrorValues(ndxLastData, e)
      DelaData.setMaskValues(ndxLastData, m)

      # generate new plot
      DelaPlot.newPlot([ndxLastData])
      ndxPlot = DelaDocument.plotCount() - 1
      DelaPlot.setTitle(ndxPlot, description)
      DelaPlot.setXAxisLabel(ndxPlot, u"data index")
      DelaPlot.setYAxisLabel(ndxPlot, u"total I(q)")
      DelaDataSymbol.setType(ndxPlot, ndxLastData, 2)
      DelaDataSymbol.setSize(ndxPlot, ndxLastData, 3.0)
      DelaDataSymbol.setColor(ndxPlot, ndxLastData, [0.0, 64.0/255.0, 128.0/255.0, 1.0])
      DelaDataLineStroke.setColor(ndxPlot, ndxLastData, [0.0, 64.0/255.0, 128.0/255.0, 1.0])

      DelaLog.appendString(u"<font color:Teal>%s:</font> %s  <font color:Teal># data points normalized:</font> %d\n" % (DelaData.label(i), DelaData.description(i), arraysize))

    I1Weight += I1WeightIncrement
    l += 1

  Constant += ConstantIncrement
  k += 1

DelaLog.appendString(u"\n<bi><font color:Teal>Plot of total scattering vs. data index</font></bi>\n\n")

# update the document views to reflect changes
DelaDocument.updateViews()

# select the most recent plot
#ndxPlot = DelaDocument.plotCount() - 1
#DelaDocument.selectPlot(ndxPlot)
