# Supplementary material for: Structural Organization and Dynamics of Homodimeric Cytohesin Family Arf GTPase Exchange Factors in Solution and on Membranes
Source: Structure. 2019 Dec 3;27(12):1782–1797.e7. doi: 10.1016/j.str.2019.09.007 (PMC6948192; doi:10.1016/j.str.2019.09.007)
Supplement: Data S1. Software, Related to the STAR Methods [file mmc3.zip › Software/Dela App Scripts/SAXS Python Scripts/SAXS_Normalization_mean_I0_I1.py]

#
# --------------------------------------------------------------------------------------------
#   DELA python script for normalization of reduced scattering data and total intensity plot
# --------------------------------------------------------------------------------------------
#

from math import *

#
# ----------------------------------------------------------------------------
#   function for calculating total scattering intensities given data indices
# ----------------------------------------------------------------------------
#
def totalScatteringForIndices(indices):
  
  if indices[0] < 0:
    return
  
  ndata = len(indices)
  
  DelaLog.appendString(u"<font color:Teal># data objects:</font> " + str(ndata) + u"\n")
  
  # Generate new data object for summed intensities and get copies of the arrays
  DelaData.newData(ndata, u"Total scattering intensities", 1, u"Total scattering intensities")
  ndxLastData = DelaDocument.dataCount() - 1
  xn = DelaData.xValues(ndxLastData)
  yn = DelaData.yValues(ndxLastData)
  en = DelaData.errorValues(ndxLastData)
  
  # loop over selected data
  cnt = 0
  for i in indices:
    # get copies of data arrays for ith data object
    x = DelaData.xValues(i)
    y = DelaData.yValues(i)
    e = DelaData.errorValues(i)
    m = DelaData.maskValues(i)
    
    arraysize = DelaData.size(i)
    
    # sum over y values
    j = 0
    mcnt = 0
    scnt = 0
    sum = 0.0
    sumvar = 0.0
    while j < arraysize:
      if m[j] == 0:
        sum += y[j]
        sumvar += e[j]**2
        scnt += 1
      else:
        mcnt += 1
      j += 1
    
    xn[cnt] = i
    yn[cnt] = sum
    en[cnt] = sqrt(sumvar)
    
    DelaLog.appendString(u"<font color:Teal>" + str(DelaData.label(i)) + u":</font> " + str(DelaData.description(i)) + u"  <font color:Teal># scattering intensities:</font> " + str(arraysize) + u"  <font color:Teal># masked:</font> " + str(mcnt) + u"  <font color:Teal>total I(q): </font>" + str(yn[cnt]) + u"\n")
    
    cnt += 1
  
  # set x and y arrays in new data object with the new x and y values (undoable as a single coalesced action)
  DelaData.setXValues(ndxLastData, xn)
  DelaData.setYValues(ndxLastData, yn)
  DelaData.setErrorValues(ndxLastData, en)
  DelaData.setXDescription(ndxLastData, u"data index")
  DelaData.setYDescription(ndxLastData, u"total I(q)")
  
  # generate new plot
  DelaPlot.newPlot([ndxLastData])
  ndxPlot = DelaDocument.plotCount() - 1
  DelaPlot.setTitle(ndxPlot, u"Total scattering intensities")
  DelaPlot.setXAxisLabel(ndxPlot, u"data index")
  DelaPlot.setYAxisLabel(ndxPlot, u"total I(q)")
  DelaDataSymbol.setType(ndxPlot, ndxLastData, 2)
  DelaDataSymbol.setSize(ndxPlot, ndxLastData, 5.0)

#
# -----------------
#   main script
# -----------------
#

# get array of indices for data in items highlighted in the document contents
indices = DelaDocument.highlightedContentsDataIndices()
if indices[0] < 0:
  DelaError.quit(u"Select items with scattering data in document contents before running the script")

ndata = len(indices)

# default values
I0Weight = 0.5
I1Weight = 0.5
Constant = 0.0
ndxI0 = DelaDocument.dataCount() - 4
if ndxI0 < 0.0:
  ndxI0 = 0
ndxI1 = ndxI0 + 1

# try to find I0 and I1 by data description
i = DelaDocument.dataCount() - 1
while i >= 0:
  if (DelaData.description(i) == u"I0"):
    ndxI0 = i
    break
  i -= 1

i = DelaDocument.dataCount() - 1
while i >= 0:
  if (DelaData.description(i) == u"I1"):
    ndxI1 = i
    break
  i -= 1

I0Label = DelaData.label(ndxI0)
I1Label = DelaData.label(ndxI1)

# get user input using sheet
DelaUI.beginSheet()

DelaUI.appendHeader(u"Normalization options")
I1WeightField = DelaUI.appendTextField(u"I1 weight (range 0.0 - 1.0)", I1Weight)
ConstantField = DelaUI.appendTextField(u"Constant", Constant)
DelaUI.appendHeader(u"Data labels")
I0LabelField = DelaUI.appendTextField(u"I0 data label", I0Label)
I1LabelField = DelaUI.appendTextField(u"I1 data label", I1Label)

if DelaUI.displaySheet(u"Beam intensity normalization"):
  DelaError.quit(u"Script execution cancelled")

I1Weight = DelaUI.textFieldDouble(I1WeightField)
if I1Weight < 0.0:
  I1Weight = 0.0
if I1Weight > 1.0:
  I1Weight = 1.0
I0Weight = 1.0 - I1Weight
Constant = DelaUI.textFieldDouble(ConstantField)
I0Label = DelaUI.textFieldString(I0LabelField)
I1Label = DelaUI.textFieldString(I1LabelField)

# input ok?
if I0Weight == 0.0 and I1Weight == 0.0:
  DelaError.quit(u"The weights for I0 and I1 cannot both be zero")
if I0Weight + I1Weight - Constant == 0.0:
  DelaError.quit(u"The sum of the weights for I0 and I1 minus the constant cannot be zero")

# get copies of data arrays for beam intensity data objects
yI0 = DelaData.yValues(I0Label)
yI1 = DelaData.yValues(I1Label)
arraysizeI0 = DelaData.size(I0Label)
arraysizeI1 = DelaData.size(I1Label)
if arraysizeI1 < arraysizeI0:
  arraysize = arraysizeI1
else:
  arraysize = arraysizeI0

if ndata < arraysize:
  arraysize = ndata

DelaLog.appendString(u"<bi><font color:Teal>Beam Intensity Normalization</font></bi>\n\n")
DelaLog.appendString(u"<font color:Teal># data objects:</font> %d\n" % (ndata))
DelaLog.appendString(u"<font color:Teal>I0 weight:</font> %g\n" % (I0Weight))
DelaLog.appendString(u"<font color:Teal>I1 weight:</font> %g\n" % (I1Weight))
DelaLog.appendString(u"<font color:Teal>Constant:</font> %g\n" % (Constant))
DelaLog.appendString(u"<font color:Teal>I0 data object: %s:</font> %s\n" % (I0Label, DelaData.description(I0Label)))
DelaLog.appendString(u"<font color:Teal>I1 data object: %s:</font> %s\n\n" % (I1Label, DelaData.description(I1Label)))

normFactor = list()
mean = 0.0
i = 0
while i < arraysize:
  weightedSum = I0Weight / yI0[i] + I1Weight / yI1[i] - Constant
  normFactor.append(weightedSum)
  mean += weightedSum
  i += 1
mean /= arraysize

i = 0
while i < arraysize:
  normFactor[i] /= mean
  i += 1

k = 0
for i in indices:
  # get copies of data arrays for ith data object
  y = DelaData.yValues(i)
  e = DelaData.errorValues(i)
  arraysize = DelaData.size(i)

  # normalization
  j = 0
  while j < arraysize:
    y[j] *= normFactor[k]
    e[j] *= normFactor[k]
    j += 1
  
  # set y array with the new values (undoable as a single coalesced action)
  DelaData.setYValues(i, y)
  DelaData.setErrorValues(i, e)
  
  DelaLog.appendString(u"<font color:Teal>%s:</font> %s  <font color:Teal># data points normalized:</font> %d\n" % (DelaData.label(i), DelaData.description(i), arraysize))

  k += 1

DelaLog.appendString(u"\n<bi><font color:Teal>Plot of total scattering vs. data index</font></bi>\n")
totalScatteringForIndices(indices)
DelaLog.appendString(u"\n")

# update the document views to reflect changes
DelaDocument.updateViews()

# select the most recent plot
ndxPlot = DelaDocument.plotCount() - 1
DelaDocument.selectPlot(ndxPlot)
