# Supplementary material for: Structural Organization and Dynamics of Homodimeric Cytohesin Family Arf GTPase Exchange Factors in Solution and on Membranes
Source: Structure. 2019 Dec 3;27(12):1782–1797.e7. doi: 10.1016/j.str.2019.09.007 (PMC6948192; doi:10.1016/j.str.2019.09.007)
Supplement: Data S1. Software, Related to the STAR Methods [file mmc3.zip › Software/Dela App Scripts/SAXS Python Scripts/SAXS_Plot_Data_With_Indices_In_Selection_Regions.py]

#
# -------------------------------------------------------------------------------------------------
#   DELA python script for plot of data objects with data indices bounded by selection rectangle
#
#   Input:
#     1. plot with total or mean scattering of buffer subtracted data;
#        region of interest should be bound by the selection rectangle
#
#   Output:
#     1. plot(s) of buffer subtracted scattering data with indices defined by selection rectangle
# --------------------------------------------------------------------------------------------------
#

# get array of indices for data in current plot
ndxCurrentPlot = DelaDocument.currentPlotIndex()
if ndxCurrentPlot < 0:
  DelaError.quit(u"Select a plot in the document contents before running the script")

indices = DelaPlot.dataIndices(ndxCurrentPlot)
if indices[0] < 0:
  DelaError.quit(u"Plot does not appear to contain any data objects")

ndata = len(indices)

DelaLog.appendString(u"<bi><font color:Teal>Plot Data with Indices in Selection Rectangle Region</font></bi>\n\n")

srxmin = DelaPlot.selectionRectangleXMin(ndxCurrentPlot)
srxmax = DelaPlot.selectionRectangleXMax(ndxCurrentPlot)
srymin = DelaPlot.selectionRectangleYMin(ndxCurrentPlot)
srymax = DelaPlot.selectionRectangleYMax(ndxCurrentPlot)

for i in indices:
  indicesForPlot = list()
  
  # get copies of data arrays for ith data object
  x = DelaData.xValues(i)
  y = DelaData.yValues(i)
  m = DelaData.maskValues(i)
  
  arraysize = DelaData.size(i)
  
  j = 0
  cnt = 0
  mcnt = 0
  while j < arraysize:
    if not m[j] and DelaPlot.valuesInSelectionRange(x[j], y[j]):
      indicesForPlot.append(int(x[j]))
      cnt += 1
    else:
      mcnt += 1
    j += 1

  description = u"Data " + str(indicesForPlot[0]) + u" ... " + str(indicesForPlot[cnt-1])

  DelaPlot.newPlot(indicesForPlot[0:cnt])
  ndxLastPlot = DelaDocument.plotCount() - 1
  DelaPlot.setTitle(ndxLastPlot, description)
  DelaPlot.setXAxisLabel(ndxLastPlot, DelaData.xDescription(indicesForPlot[0]))
  DelaPlot.setYAxisLabel(ndxLastPlot, DelaData.yDescription(indicesForPlot[0]))

  DelaLog.appendString(u"<font color:Teal>%s:</font> %s  <font color:Teal># scattering objects plotted:</font> %d  <font color:Teal># excluded:</font> %d\n" % (DelaData.xDescription(i), DelaData.description(i), cnt, mcnt))

  i += 1

# update the document views to reflect changes
DelaDocument.updateViews()

# select the most recent plot
DelaDocument.selectPlot(ndxLastPlot)
