# Supplementary material for: Structural Organization and Dynamics of Homodimeric Cytohesin Family Arf GTPase Exchange Factors in Solution and on Membranes
Source: Structure. 2019 Dec 3;27(12):1782–1797.e7. doi: 10.1016/j.str.2019.09.007 (PMC6948192; doi:10.1016/j.str.2019.09.007)
Supplement: Data S1. Software, Related to the STAR Methods [file mmc3.zip › Software/Dela App Scripts/SAXS Python Scripts/SAXS_Plot_Data_With_Optimal_StoN.py]

#
# ------------------------------------------------------------------------------------------------
#   DELA python script for plot of data objects with optimal S/N
#
#   Input:
#     1. plot with buffer subtracted scattering data
#
#   Output:
#     1. plot(s) of buffer subtracted scattering data with optimal signal-to-noise when averaged
# ------------------------------------------------------------------------------------------------
#

from math import *

# get array of indices for data in current plot
ndxCurrentPlot = DelaDocument.currentPlotIndex()
if ndxCurrentPlot < 0:
  DelaError.quit(u"Select a plot in the document contents before running the script")

indices = DelaPlot.dataIndices(ndxCurrentPlot)
if indices[0] < 0:
  DelaError.quit(u"Plot does not appear to contain any data objects")

ndata = len(indices)

DelaLog.appendString(u"<bi><font color:Teal>Plot Data with Optimal Signal to Noise</font></bi>\n\n")

indicesForPlot = list()
s = list()
sn = list()

ndx = 0
for i in indices:
  # get copies of data arrays for ith data object
  x = DelaData.xValues(i)
  y = DelaData.yValues(i)
  m = DelaData.maskValues(i)
  
  arraysize = DelaData.size(i)
  
  # calculate mean
  j = 0
  cnt = 0
  mcnt = 0
  sum = 0.0
  while j < arraysize:
    if not m[j]:
      sum += y[j]
      cnt += 1
    else:
      mcnt += 1
    j += 1
  
  # load arrays
  indicesForPlot.append(i)
  s.append(sum / cnt)
  
  DelaLog.appendString(u"<font color:Teal>%s:</font> %s  <font color:Teal># data points:</font> %d  <font color:Teal># masked:</font> %d  <font color:Teal>mean:</font> %g\n" % (DelaData.label(i), DelaData.description(i), cnt, mcnt, s[ndx]))
  
  ndx += 1
  
# descending sort s array
j = 0
while j  < ndata - 1:
  k = j + 1
  while k < ndata:
    if s[k] > s[j]:
      itval = indicesForPlot[j]
      indicesForPlot[j] = indicesForPlot[k]
      indicesForPlot[k] = itval
      tval = s[j]
      s[j] = s[k]
      s[k] = tval
    k += 1
  j += 1
    
# find the number of data objects that maximizes signal to noise
maxsn = 0.0
maxsncnt = ndata
j = ndata - 1
while j >= 0:
  signal = 0.0
  k = 0
  while k <= j:
    signal += s[k]
    k += 1
  tval = j+1
  signalToNoise = signal / sqrt(tval)
  sn.append(signalToNoise)
  if signalToNoise > maxsn:
    maxsn = signalToNoise
    maxsncnt = j + 1
  j -= 1
    
DelaLog.appendString(u"\n<b><font color:Teal>Count\tIndex\tSignal</font></b>\n")
j = 0
while j < ndata:
  DelaLog.appendString(u"%d\t%d\t%g" % (j+1, indicesForPlot[j], s[j]))
  if j == maxsncnt - 1:
    DelaLog.appendString(u" <bi><font color:Red><-- Optimal S/N cutoff</font></bi>")
  DelaLog.appendString(u"\n")
  j += 1
DelaLog.appendString(u"\n")
      
DelaLog.appendString(u"\n<b><font color:Teal>Count\tS/N</font></b>\n")
j = 0
while j < ndata:
  DelaLog.appendString(u"%d\t%g" % (j+1, sn[j]))
  if j == maxsncnt-1:
    DelaLog.appendString(u" <bi><font color:Red><-- Optimal S/N cutoff</font></bi>")
  DelaLog.appendString(u"\n")
  j += 1
DelaLog.appendString(u"\n")
  
# ascending sort indicesForPlot array
j = 0
while j < maxsncnt - 1:
  k = j + 1
  while k < maxsncnt:
    if indicesForPlot[k] < indicesForPlot[j]:
      itval = indicesForPlot[j]
      indicesForPlot[j] = indicesForPlot[k]
      indicesForPlot[k] = itval
    k += 1
  j += 1
    
# generate new plot with optimal S/N data
description = u"Data %d ... %d" % (indicesForPlot[0], indicesForPlot[maxsncnt-1])
DelaPlot.newPlot(indicesForPlot[0:maxsncnt])
ndxLastPlot = DelaDocument.plotCount() - 1
DelaPlot.setTitle(ndxLastPlot, description)
DelaPlot.setXAxisLabel(ndxLastPlot, DelaPlot.xAxisLabel(indicesForPlot[0]))
DelaPlot.setYAxisLabel(ndxLastPlot, DelaPlot.yAxisLabel(indicesForPlot[0]))
      
# update the document views to reflect changes
DelaDocument.updateViews()

# select the most recent plot
DelaDocument.selectPlot(ndxLastPlot)
