# Supplementary material for: Structural Organization and Dynamics of Homodimeric Cytohesin Family Arf GTPase Exchange Factors in Solution and on Membranes
Source: Structure. 2019 Dec 3;27(12):1782–1797.e7. doi: 10.1016/j.str.2019.09.007 (PMC6948192; doi:10.1016/j.str.2019.09.007)
Supplement: Data S1. Software, Related to the STAR Methods [file mmc3.zip › Software/Dela App Scripts/SAXS Python Scripts/SAXS_Plot_Data_With_SR_Indices_Optimal_StoN_SR.py]

#
# -----------------------------------------------------------------------------------------------------------------
#   DELA python script for plot of data objects with data indices bounded by selection rectangle with optimal S/N
#
#   Input:
#     1. plot with total or mean scattering of buffer subtracted data;
#        region of interest should be bound by the selection rectangle
#
#   Output:
#     1. plot(s) of buffer subtracted scattering data with optimal signal-to-noise when averaged
# -----------------------------------------------------------------------------------------------------------------
#

from math import *

# get array of indices for data in current plot
ndxCurrentPlot = DelaDocument.currentPlotIndex()
if ndxCurrentPlot < 0:
  DelaError.quit(u"Select a plot in the document contents before running the script")

indices = DelaPlot.dataIndices(ndxCurrentPlot)
if indices[0] < 0:
  DelaError.quit(u"Plot does not appear to contain any data objects")

ndata = len(indices)

DelaLog.appendString(u"<bi><font color:Teal>Plot Data with Indices in Selection Rectangle Region with Optimal Signal to Noise</font></bi>\n\n")

srxmin = DelaPlot.selectionRectangleXMin(ndxCurrentPlot)
srxmax = DelaPlot.selectionRectangleXMax(ndxCurrentPlot)
srymin = DelaPlot.selectionRectangleYMin(ndxCurrentPlot)
srymax = DelaPlot.selectionRectangleYMax(ndxCurrentPlot)
  
for i in indices:
  # get copies of data arrays for ith data object
  x = DelaData.xValues(i)
  y = DelaData.yValues(i)
  m = DelaData.maskValues(i)
  
  arraysize = DelaData.size(i)
  
  indicesForPlot = list()
  s = list()
  sn = list()
  
  # load arrays
  j = 0
  cnt = 0
  mcnt = 0
  while j < arraysize:
    if not m[j] and x[j] >= srxmin and x[j] <= srxmax and y[j] >= srymin and y[j] <= srymax:
      indicesForPlot.append(int(x[j]))
      s.append(y[j])
      cnt += 1
    elif m[j]:
      mcnt += 1
    j += 1

  # descending sort s array
  j = 0
  while j < cnt - 1:
    k = j + 1
    while k < cnt:
      if s[k] > s[j]:
        itval = indicesForPlot[j]
        indicesForPlot[j] = indicesForPlot[k]
        indicesForPlot[k] = itval
        tval = s[j]
        s[j] = s[k]
        s[k] = tval
      k += 1
    j += 1
  
  DelaLog.appendString(u"<b><font color:Teal>Index\tSignal</font></b>\n")
    
  # find value of cnt that maximizes signal to noise
  maxsn = 0.0
  maxsncnt = cnt
  j = cnt - 1
  while j >= 0:
    signal = 0.0
    k = 0
    while k <= j:
      signal += s[k]
      k += 1
    tval = j + 1
    signalToNoise = signal / sqrt(tval)
    sn.append(signalToNoise)
    if signalToNoise > maxsn:
      maxsn = signalToNoise
      maxsncnt = j + 1
    j -= 1

  j = 0
  while j < cnt:
    DelaLog.appendString(u"%d\t%g" % (indicesForPlot[j], s[j]))
    if j == maxsncnt - 1:
      DelaLog.appendString(u" <bi><font color:Red><-- Optimal S/N cutoff</font></bi>")
    DelaLog.appendString(u"\n")
    j += 1
  DelaLog.appendString(u"\n")
  
  DelaLog.appendString(u"<b><font color:Teal>Count\tS/N</font></b>\n")
  j = 0
  while j < cnt:
    DelaLog.appendString(u"%d\t%g" % (j+1, sn[j]))
    if j == maxsncnt -  1:
      DelaLog.appendString(u" <bi><font color:Red><-- Optimal S/N cutoff</font></bi>")
    DelaLog.appendString(u"\n")
    j += 1
  DelaLog.appendString(u"\n")
    
  # ascending sort indicesForPlot array
  j = 0
  while j < maxsncnt - 1:
    k = j + 1
    while k < maxsncnt:
      if indicesForPlot[k] < indicesForPlot[j]:
        itval = indicesForPlot[j]
        indicesForPlot[j] = indicesForPlot[k]
        indicesForPlot[k] = itval
      k += 1
    j += 1
    
  description = u"Data %d ... %d" % (indicesForPlot[0], indicesForPlot[maxsncnt-1])
    
  DelaPlot.newPlot(indicesForPlot[0:maxsncnt])
  ndxLastPlot = DelaDocument.plotCount() - 1
  DelaPlot.setTitle(ndxLastPlot, description)
  DelaPlot.setXAxisLabel(ndxLastPlot, DelaPlot.xAxisLabel(indicesForPlot[0]))
  DelaPlot.setYAxisLabel(ndxLastPlot, DelaPlot.yAxisLabel(indicesForPlot[0]))
  
  DelaLog.appendString(u"<font color:Teal>%s:</font> %s  <font color:Teal># data objects plotted:</font> %d  <font color:Teal># masked:</font> %d\n" % (DelaData.label(i), DelaData.description(i), cnt, mcnt))
 
# update the document views to reflect changes
DelaDocument.updateViews()

# select the most recent plot
DelaDocument.selectPlot(ndxLastPlot)
