# Supplementary material for: Structural Organization and Dynamics of Homodimeric Cytohesin Family Arf GTPase Exchange Factors in Solution and on Membranes
Source: Structure. 2019 Dec 3;27(12):1782–1797.e7. doi: 10.1016/j.str.2019.09.007 (PMC6948192; doi:10.1016/j.str.2019.09.007)
Supplement: Data S1. Software, Related to the STAR Methods [file mmc3.zip › Software/Dela App Scripts/SAXS Python Scripts/SAXS_Plot_GNON_Pr.dela]

/*
------------------------------------------------------------------------------
  DELA script to extract P(r) distribution from GNOM output file and plot it
------------------------------------------------------------------------------
*/

int main ()
{
  // local variable declarations
  char str[512], infile;
  int i, j, len, pInputFile, found, done, useScriptPath, npts, ndxLastData, ndxLastPlot;
  double xn, yn, en;

  // if script path file is "gnom.out", use the script file path
  useScriptPath = 0;
  infile = GetDocumentProperty("script path");
  len = size(infile);
  if (len > 7)
  {
    if (!StringCompare(infile[len-8:len], "gnom.out")) useScriptPath = 1;
  }
  
  // if script file path is not "gnom.out", get input file path from user
  if (!useScriptPath) infile = GetOpenFilePath("GNOM output file");

  print("<bi><font color:Teal>Plot GNOM P(r)</font></bi>\n\n");

  // Repeat what Dela understood of the input
  print("<font color:Teal>GNOM output file:</font> ", infile, "\n");

  // Open input file
  pInputFile = OpenFile(infile, "r");

  // Read lines from input
  len = 0;
  found = 0;
  done = 0;
  npts = 0;
  while (len >= 0)
  {
    len = ReadLine(pInputFile, str);
    if (len >= 32 && !found)
    {
      if (!StringCompare(str[0:33], "       R          P(R)      ERROR"))
      {
        found = 1;
        len = ReadLine(pInputFile, str);
        len = ReadLine(pInputFile, str);
      }
    }

    if (found && !done)
    {
      if (StringCompare(str[0:20], "          Reciprocal"))
        npts++;
      else
        done = 1;
    }
  }

  // Close input file
  CloseFile(pInputFile);

  if (npts < 1) EndWithError("P(r) distribution not found in GNOM file");

  print("\n<font color:Teal>P(r) distribution found, # points:</font> ", npts, "\n");

  // Generate new data object for P(r) distribution
  NewDocumentData("GNOM P(r)", npts, "GNOM P(r)", 1);
  ndxLastData = GetDocumentProperty("data count") - 1;
  xn = GetDocumentArray("data", ndxLastData, "x");
  yn = GetDocumentArray("data", ndxLastData, "y");
  en = GetDocumentArray("data", ndxLastData, "e");

 // Open input file
  pInputFile = OpenFile(infile, "r");

  // Read lines from input
  len = 0;
  found = 0;
  done = 0;
  npts = 0;
  while (len >= 0)
  {
    len = ReadLine(pInputFile, str);
    if (len >= 33 && !found)
    {
      if (!StringCompare(str[0:33], "       R          P(R)      ERROR"))
      {
        found = 1;
        len = ReadLine(pInputFile, str);
        len = ReadLine(pInputFile, str);
      }
    }

    if (found && ! done)
    {
      if (StringCompare(str[0:20], "          Reciprocal"))
      {
        xn[npts] = atof(str[0:12]);
        yn[npts] = atof(str[12:24]);
        en[npts] = atof(str[24:35]);
        npts++;
      }
      else
        done = 1;
    }
  }

  // Close input file
  CloseFile(pInputFile);
 
  // set x and y arrayav in new data object with the new x and y values and provide array descriptions
  SetDocumentArray("data", ndxLastData, "x", xn);
  SetDocumentArray("data", ndxLastData, "y", yn);
  SetDocumentArray("data", ndxLastData, "e", en);
  SetDocumentProperty("data x description", ndxLastData, "r (�)");
  SetDocumentProperty("data y description", ndxLastData, "P(r)");

  // generate plot of total scattering vs. data index
  NewDocumentPlot(ndxLastData);
  ndxLastPlot = GetDocumentProperty("plot count") - 1;
  SetDocumentProperty("plot title", ndxLastPlot, "GNOM P(r)");
  SetDocumentProperty("plot x axis label", ndxLastPlot, "r (�)");
  SetDocumentProperty("plot y axis label", ndxLastPlot, "P(r)");

  // update the document views to reflect changes
  UpdateDocumentViews();

  // select the new plot
  DocumentAction("select plot in contents", ndxLastPlot);
}
