# Supplementary material for: Structural Organization and Dynamics of Homodimeric Cytohesin Family Arf GTPase Exchange Factors in Solution and on Membranes
Source: Structure. 2019 Dec 3;27(12):1782–1797.e7. doi: 10.1016/j.str.2019.09.007 (PMC6948192; doi:10.1016/j.str.2019.09.007)
Supplement: Data S1. Software, Related to the STAR Methods [file mmc3.zip › Software/Dela App Scripts/SAXS Python Scripts/SAXS_Plot_GNON_Pr.py]

#
# -------------------------------------------------------------------------------------
#   DELA python script to extract P(r) distribution from GNOM output file and plot it
#
#   Input:
#     1. path to GNOM output file in Script path field
#
#   Output:
#     1. plot of GNOM P(r) distribution
# -------------------------------------------------------------------------------------
#

# if script path file is "gnom.out", use the script file path
useScriptPath = 0
infile = DelaUI.scriptPath()
length = len(infile)
if length > 7:
  if infile[length-8:length] == "gnom.out":
    useScriptPath = 1

# if script file path is not "gnom.out", get input file path from user
if not useScriptPath:
  infile = DelaUI.getOpenFilePath(u"GNOM output file")

DelaLog.appendString(u"<bi><font color:Teal>Plot GNOM P(r)</font></bi>\n\n")

# Parrot the input
DelaLog.appendString(u"<font color:Teal>GNOM output file:</font> %s\n" % (infile))

# Open input file
pInputFile = open(infile, "r")

# Read lines from input
length = 0
found = 0
done = 0
npts = 0
for line in pInputFile:
  length = len(line)
  if length > 31 and not found:
    if line[0:33] == "       R          P(R)      ERROR":
      found = 1
  
  if found > 2 and not done:
    if line[0:20] == "          Reciprocal":
      done = 1
    else:
      npts += 1

  if done:
    break
  
  if found > 0:
    found += 1

# Close input file
pInputFile.close()

if npts < 1:
  DelaError.quit(u"P(r) distribution not found in GNOM file")

DelaLog.appendString(u"\n<font color:Teal>P(r) distribution found, # points:</font> %d\n" % (npts))

# Generate new data object for P(r) distribution
DelaData.newData(npts, u"GNOM P(r)", 1, u"GNOM P(r)")
ndxData = DelaDocument.dataCount() - 1
xn = DelaData.xValues(ndxData)
yn = DelaData.yValues(ndxData)
en = DelaData.errorValues(ndxData)
  
# Open input file
pInputFile = open(infile, "r")

# Read lines from input
length = 0
found = 0
done = 0
npts = 0
for line in pInputFile:
  length = len(line)
  if length > 31 and not found:
    if line[0:33] == "       R          P(R)      ERROR":
      found = 1

  if found > 2 and not done:
    if line[0:20] == "          Reciprocal":
      done = 1
    else:
      xn[npts] = float(line[0:12])
      yn[npts] = float(line[12:24])
      en[npts] = float(line[24:35])
      npts += 1

  if done:
    break

  if found > 0:
    found += 1

# Close input file
pInputFile.close()
  
# set x, y, and error arrays in new data object with the new values and provide array descriptions
DelaData.setXValues(ndxData, xn)
DelaData.setYValues(ndxData, yn)
DelaData.setErrorValues(ndxData, en)
DelaData.setXDescription(ndxData, u"r (<utf8>C3 85</utf8>)")
DelaData.setYDescription(ndxData, u"P(r)")

# generate plot of total scattering vs. data index
DelaPlot.newPlot([ndxData])
ndxPlot = DelaDocument.plotCount() - 1
DelaPlot.setTitle(ndxPlot, u"GNOM P(r)")
DelaPlot.setXAxisLabel(ndxPlot, u"r (<utf8>C3 85</utf8>)")
DelaPlot.setYAxisLabel(ndxPlot, u"P(r)")

# update the document views to reflect changes
DelaDocument.updateViews()

# select the new plot
DelaDocument.selectPlot(ndxPlot)
