# Supplementary material for: Structural Organization and Dynamics of Homodimeric Cytohesin Family Arf GTPase Exchange Factors in Solution and on Membranes
Source: Structure. 2019 Dec 3;27(12):1782–1797.e7. doi: 10.1016/j.str.2019.09.007 (PMC6948192; doi:10.1016/j.str.2019.09.007)
Supplement: Data S1. Software, Related to the STAR Methods [file mmc3.zip › Software/Dela App Scripts/SAXS Python Scripts/SAXS_SEC-SAXS_simulation.py]

#
# --------------------------------------------------------------------------------------------------------
#   DELA python script for simulation of SEC-SAXS data set from scattering and concentration profiles
#
#   Input:
#     1. Index of sheet with scattering profiles
#     2. Index of sheet with concentration profiles (number and order corresponding scattering profiles)
#     3. Index of sheet with buffer and optional cell scattering
#
#   Output:
#     1. Plot with simulated data
#     2. Sheet with simulated data
# --------------------------------------------------------------------------------------------------------
#

from math import *

# default values
ndxSheetScatteringProfiles = 0
ndxSheetConcentrations = 1
ndxSheetBufferCell = 2
scalingOption = 0
scaleFactor = 1.0
partialSpecificVolume = 0.743
standardDeviationScatteringProfile = 0.0
standardDeviationNormalization = 0.0
seed = 34527968

# get user input
DelaUI.beginSheet()

DelaUI.appendHeader(u"Scattering Profiles and Concentrations")
ndxSheetScatteringProfilesField = DelaUI.appendTextField(u"Index of sheet with scattering profiles", ndxSheetScatteringProfiles)
ndxSheetConcentrationsField = DelaUI.appendTextField(u"Index of sheet with concentrations", ndxSheetConcentrations)
DelaUI.appendHeader(u"Buffer and Cell Scattering")
ndxSheetBufferCellField = DelaUI.appendTextField(u"Index of sheet with buffer and cell scattering", ndxSheetBufferCell)
DelaUI.appendHeader(u"Buffer scaling")
scalingOptionPopUp = DelaUI.appendPopUp(u"Scale factor")
DelaUI.appendPopUpItem(scalingOptionPopUp, u"Multiply by constant")
DelaUI.appendPopUpItem(scalingOptionPopUp, u"Calculate from partial specific volume and concentration")
DelaUI.selectPopUpItem(scalingOptionPopUp, 1)
constantField = DelaUI.appendTextField(u"Constant", scaleFactor)
partialSpecificVolumeField = DelaUI.appendTextField(u"Partial specific volume (ml/g)", partialSpecificVolume)
DelaUI.appendHeader(u"Gaussian Noise")
standardDeviationScatteringProfileField = DelaUI.appendTextField(u"Standard deviation scattering profile", standardDeviationScatteringProfile)
standardDeviationNormalizationField = DelaUI.appendTextField(u"Standard deviation normalization", standardDeviationNormalization)
seedField = DelaUI.appendTextField(u"Seed", seed)

DelaUI.setToolTip(ndxSheetScatteringProfilesField, u"The index of a sheet containing the scattering profiles")
DelaUI.setToolTip(ndxSheetConcentrationsField, u"The index of a sheet containing the concentrations in mg/ml")
DelaUI.setToolTip(ndxSheetBufferCellField, u"The index of a sheet with the buffer and optional cell scattering")
DelaUI.setToolTip(scalingOptionPopUp, u"Option for scaling buffer prior to substration")
DelaUI.setToolTip(constantField, u"Scale factor (used for multiply by constant option)")
DelaUI.setToolTip(partialSpecificVolumeField, u"Sample partial specific volume (used for calculate option)")
DelaUI.setToolTip(standardDeviationScatteringProfileField, u"Standard deviation for scattering profile errors")
DelaUI.setToolTip(standardDeviationNormalizationField, u"Standard deviation for beam intensity normalization errors")
DelaUI.setToolTip(seedField, u"Seed for Gaussian noise generator")

if DelaUI.displaySheet(u"Simulate SEC-SAXS"):
  DelaError.quit(u"Script execution cancelled")

ndxSheetScatteringProfiles = DelaUI.textFieldInteger(ndxSheetScatteringProfilesField)
if ndxSheetScatteringProfiles < 0 or ndxSheetScatteringProfiles > DelaDocument.sheetCount()-1:
  DelaError.quit(u"Sheet index for scattering profile out or range")

ndxSheetConcentrations = DelaUI.textFieldInteger(ndxSheetConcentrationsField)
if ndxSheetConcentrations < 0 or ndxSheetConcentrations > DelaDocument.sheetCount()-1:
  DelaError.quit(u"Sheet index for concentrations out or range")

ndxSheetBufferCell = DelaUI.textFieldInteger(ndxSheetBufferCellField)
if ndxSheetBufferCell < 0 or ndxSheetBufferCell > DelaDocument.sheetCount()-1:
  DelaError.quit(u"Sheet index for buffer and cell scattering out or range")

scalingOption = DelaUI.popUpSelectedItem(scalingOptionPopUp)
if scalingOption == 0:
  scaleFactor = DelaUI.textFieldDouble(constantField)
else:
  partialSpecificVolume = DelaUI.textFieldDouble(partialSpecificVolumeField)
  if partialSpecificVolume <= 0.0:
    DelaError.quit(u"Partial specific volume must be greater than zero")

scatteringProfilesCount = DelaSheet.dataCount(ndxSheetScatteringProfiles)
if scatteringProfilesCount < 1:
  DelaError.quit(u"The scattering profiles sheet does not contain any data")

concentrationsCount = DelaSheet.dataCount(ndxSheetConcentrations)
if concentrationsCount < 1:
  DelaError.quit(u"The concentrations sheet does not contain any data")

bufferCellCount = DelaSheet.dataCount(ndxSheetBufferCell)
if bufferCellCount < 1:
  DelaError.quit(u"The buffer and cell sheet does not contain any data")

standardDeviationScatteringProfile = DelaUI.textFieldDouble(standardDeviationScatteringProfileField)
standardDeviationNormalization = DelaUI.textFieldDouble(standardDeviationNormalizationField)
seed = DelaUI.textFieldInteger(seedField)

scatteringProfiles = DelaSheet.dataIndices(ndxSheetScatteringProfiles)
concentrations = DelaSheet.dataIndices(ndxSheetConcentrations)
bufferCell = DelaSheet.dataIndices(ndxSheetBufferCell)

concentrationsArraySize = DelaData.size(concentrations[0])

# get copies of data arrays for buffer data object
xb = DelaData.xValues(bufferCell[0])
yb = DelaData.yValues(bufferCell[0])
mb = DelaData.maskValues(bufferCell[0])
arraysize = DelaData.size(bufferCell[0])

# get copies of data arrays for optional cell object
if bufferCellCount > 1:
  ycell = DelaData.yValues(bufferCell[1])
#  arraysize = DelaData.size(bufferCell[1])

DelaLog.appendString(u"<bi><font color:Teal>SEC-SAXS simulation</font></bi>\n\n")
DelaLog.appendString(u"<font color:Teal># new data objects:</font> %d\n" % concentrationsArraySize)
DelaLog.appendString(u"<font color:Teal>Buffer data object: %s:</font> %s\n" % (bufferCell[0], DelaData.description(bufferCell[0])))
if bufferCellCount > 1:
  DelaLog.appendString(u"<font color:Teal>Cell data object: %s:</font> %s\n" % (bufferCell[1], DelaData.description(bufferCell[1])))
if scalingOption == 0:
  DelaLog.appendString(u"<font color:Teal>Buffer scale factor:</font> %g\n\n" % (scaleFactor))
else:
  DelaLog.appendString(u"<font color:Teal>Buffer scale factor will be calculated from totals concentration</font>\n\n")

concentrationsCount = len(concentrations)

# generate new scattering data objects
ndxFirstNewData = DelaDocument.dataCount()
DelaData.newData(arraysize, u"Scattering profile", concentrationsArraySize, u"SEC-SAXS Simulation")

# loop over concentrations and calculate total scattering at each q value
indicesForPlot = list()
i = 0
while i < concentrationsArraySize:
  # get copies of data arrays for ith data object
  nxdData = ndxFirstNewData + i
  x = DelaData.xValues(nxdData)
  y = DelaData.yValues(nxdData)
  e = DelaData.errorValues(nxdData)
  m = DelaData.maskValues(nxdData)

  j = 0
  while j < arraysize:
    x[j] = xb[j]
    y[j] = 0.0
    e[j] = 1.0
    m[j] = mb[j]
    j += 1

  j = 0
  totalConcentration = 0.0
  while j < concentrationsCount:
    yc = DelaData.yValues(concentrations[j])
    ys = DelaData.yValues(scatteringProfiles[j])

    totalConcentration += yc[i]

    k = 0
    while k < arraysize:
      y[k] += yc[i] * ys[k]
      k += 1

    j += 1

  # calculate scale factor
  if scalingOption == 1:
    scaleFactor = 1.0 - 0.001 * totalConcentration * partialSpecificVolume

  j = 0
  while j < arraysize:
    y[j] += scaleFactor * yb[j]
    j += 1

  if bufferCellCount > 1:
    j = 0
    while j < arraysize:
      y[j] += ycell[j]
      j += 1

# add noise
  noiseNormalization = standardDeviationNormalization * DelaStatistics.gaussianNoise(seed) + 1.0
  j = 0
  while j < arraysize:
    y[j] += standardDeviationScatteringProfile * DelaStatistics.gaussianNoise(seed)
    y[j] *= noiseNormalization
    j += 1

  # set x and y arrays in new data object with the new x and y values (undoable as a single coalesced action)
  description = DelaData.description(nxdData) + u" %d" % (i)
  DelaData.setDescription(nxdData, description)
  DelaData.setXDescription(nxdData, u"q (<utf8>C3 85</utf8>-1)")
  DelaData.setYDescription(nxdData, u"I(q)")
  DelaData.setXValues(nxdData, x)
  DelaData.setYValues(nxdData, y)
  DelaData.setErrorValues(nxdData, e)
  
  DelaLog.appendString(u"<font color:Teal>%s:</font> %s  <font color:Teal># data points transformed:</font> %d  <font color:Teal>scale factor:</font> %g\n" % (DelaData.label(nxdData), DelaData.description(nxdData), arraysize, scaleFactor))

  indicesForPlot.append(nxdData)

  i += 1

DelaPlot.newPlot(indicesForPlot)
ndxLastPlot = DelaDocument.plotCount() - 1
DelaPlot.setTitle(ndxLastPlot, u"SEC-SAXS Simulation")
DelaPlot.setXAxisLabel(ndxLastPlot, u"q (<utf8>C3 85</utf8><SUP>-1</SUP>)")
DelaPlot.setYAxisLabel(ndxLastPlot, u"I(q)")

# update the document views to reflect changes
DelaDocument.updateViews()

# select the most recent plot
DelaDocument.selectPlot(ndxLastPlot)
