# Supplementary material for: Structural Organization and Dynamics of Homodimeric Cytohesin Family Arf GTPase Exchange Factors in Solution and on Membranes
Source: Structure. 2019 Dec 3;27(12):1782–1797.e7. doi: 10.1016/j.str.2019.09.007 (PMC6948192; doi:10.1016/j.str.2019.09.007)
Supplement: Data S1. Software, Related to the STAR Methods [file mmc3.zip › Software/Dela App Scripts/SAXS Python Scripts/SAXS_Total_Scattering_Profile.py]

#
# ----------------------------------------------------------------------------
#   DELA python script to calculate and plot total scattering intensities
#
#   Input:
#     1. selected plot(s), sheet(s), or data object(s) with scattering data
#
#   Output:
#     1. total scattering vs. data index plot(s)
# ----------------------------------------------------------------------------
#

from math import *

#
# ----------------------------------------------------------------------------
#   function for calculating total scattering intensities given data indices
# ----------------------------------------------------------------------------
#
def totalScatteringForIndices(indices):
  
  if indices[0] < 0:
    return
  
  ndata = len(indices)
  
  DelaLog.appendString(u"<font color:Teal># data objects:</font> " + str(ndata) + u"\n")
  
  # Generate new data object for summed intensities and get copies of the arrays
  DelaData.newData(ndata, u"Total scattering intensities", 1, u"Total scattering intensities")
  ndxLastData = DelaDocument.dataCount() - 1
  xn = DelaData.xValues(ndxLastData)
  yn = DelaData.yValues(ndxLastData)
  en = DelaData.errorValues(ndxLastData)
  
  # loop over selected data
  cnt = 0
  for i in indices:
    # get copies of data arrays for ith data object
    x = DelaData.xValues(i)
    y = DelaData.yValues(i)
    e = DelaData.errorValues(i)
    m = DelaData.maskValues(i)
    
    arraysize = DelaData.size(i)
    
    # sum over y values
    j = 0
    mcnt = 0
    scnt = 0
    sum = 0.0
    sumvar = 0.0
    while j < arraysize:
      if m[j] == 0:
        sum += y[j]
        sumvar += e[j]**2
        scnt += 1
      else:
        mcnt += 1
      j += 1
    
    xn[cnt] = i
    yn[cnt] = sum
    en[cnt] = sqrt(sumvar)
    
    DelaLog.appendString(u"<font color:Teal>" + str(DelaData.label(i)) + u":</font> " + str(DelaData.description(i)) + u"  <font color:Teal># scattering intensities:</font> " + str(arraysize) + u"  <font color:Teal># masked:</font> " + str(mcnt) + u"  <font color:Teal>total I(q): </font>" + str(yn[cnt]) + u"\n")
    
    cnt += 1
  
  # set x and y arrays in new data object with the new x and y values (undoable as a single coalesced action)
  DelaData.setXValues(ndxLastData, xn)
  DelaData.setYValues(ndxLastData, yn)
  DelaData.setErrorValues(ndxLastData, en)
  DelaData.setXDescription(ndxLastData, u"data index")
  DelaData.setYDescription(ndxLastData, u"total I(q)")
  
  # generate new plot
  DelaPlot.newPlot([ndxLastData])
  ndxPlot = DelaDocument.plotCount() - 1
  DelaPlot.setTitle(ndxPlot, u"Total scattering intensities")
  DelaPlot.setXAxisLabel(ndxPlot, u"data index")
  DelaPlot.setYAxisLabel(ndxPlot, u"total I(q)")
  DelaDataSymbol.setType(ndxPlot, ndxLastData, 2)
  DelaDataSymbol.setSize(ndxPlot, ndxLastData, 5.0)

#
# -----------------
#   main script
# -----------------
#

# get array of indices for highlighted data, sheets, and plots in the document contents
dataIndices = DelaDocument.highlightedDataIndices()
sheetIndices = DelaDocument.highlightedSheetIndices()
plotIndices = DelaDocument.highlightedPlotIndices()

# if no data, sheet, or plot items were selected in the document contents, end with an error message
if dataIndices[0] < 0 and sheetIndices[0] < 0 and plotIndices[0] < 0:
  DelaError.quit(u"Select items with scattering data in document contents before running script")

# selected data
if dataIndices[0] >= 0:
  DelaLog.appendString(u"<bi><font color:Teal>Plot of total scattering vs. data index</font></bi>\n")
  DelaLog.appendString(u"<font color:Teal>Scattering data from selected data in contents</font>\n")
  totalScatteringForIndices(dataIndices)
  DelaLog.appendString(u"\n")

# loop over selected sheets
if sheetIndices[0] >= 0:
  for i in sheetIndices:
    indices = DelaSheet.dataIndices(i)
    DelaLog.appendString(u"<bi><font color:Teal>Plot of total scattering vs. data index</font></bi>\n")
    DelaLog.appendString(u"<font color:Teal>Scattering data from Sheet" + str(i) + u":</font> " + DelaSheet.description(i) + u"\n")
    totalScatteringForIndices(indices)
    DelaLog.appendString(u"\n")

# loop over selected plots
if plotIndices[0] >= 0:
  for i in plotIndices:
    indices = DelaPlot.dataIndices(i)
    DelaLog.appendString(u"<bi><font color:Teal>Plot of total scattering vs. data index</font></bi>\n")
    DelaLog.appendString(u"<font color:Teal>Scattering data from Plot" + str(i) + u":</font> " + DelaPlot.title(i) + u"\n")
    totalScatteringForIndices(indices)
    DelaLog.appendString(u"\n")

# update the document views to reflect changes
DelaDocument.updateViews()

# select the most recent plot
ndxPlot = DelaDocument.plotCount() - 1
DelaDocument.selectPlot(ndxPlot)
