# Supplementary material for: Structural Organization and Dynamics of Homodimeric Cytohesin Family Arf GTPase Exchange Factors in Solution and on Membranes
Source: Structure. 2019 Dec 3;27(12):1782–1797.e7. doi: 10.1016/j.str.2019.09.007 (PMC6948192; doi:10.1016/j.str.2019.09.007)
Supplement: Data S1. Software, Related to the STAR Methods [file mmc3.zip › Software/Dela App Scripts/Python Script Templates/Process_template.py]

#
# ---------------------------------------------------
#   Template DELA Python script for processing data
# ---------------------------------------------------
#

from math import *

#
# ---------------------------------------------------
#   function for data processing given data indices
# ---------------------------------------------------
#

def process(indices):
  
  if indices[0] < 0:
    return
  
  ndata = len(indices)
  
  DelaLog.appendString(u"<font color:Teal># data objects:</font> %d\n" % (ndata))
  
  # list for indices of transformed data to be plotted
  indicesForPlot = list()

  # loop over indices for data objects
  for i in indices:
    # get copies of data arrays for ith data object
    y = DelaData.yValues(i)
    m = DelaData.maskValues(i)
    
    arraysize = DelaData.size(i)
    
    # Process y values if not masked
    mcnt = 0
    j = 0
    while j < arraysize:
      if m[j] == 0:
        #### replace the code on the next line to change how the data are processed
        y[j] = 10.0 * y[j]
        ####
      else:
        mcnt += 1
      j += 1
    
    # set the new y values (undoable as a single coalesced action)
    DelaData.setYValues(i, y)

    DelaLog.appendString(u"<font color:Teal>%s:</font> %s  <font color:Teal># data points processed:</font> %d  <font color:Teal># masked:</font> %d\n" % (DelaData.label(i), DelaData.description(i), arraysize, mcnt))

#
# -----------------
#   main function
# -----------------
#

def main():
  # get array of indices for highlighted data, sheets, and plots in the document contents
  dataIndices = DelaDocument.highlightedDataIndices()
  sheetIndices = DelaDocument.highlightedSheetIndices()
  plotIndices = DelaDocument.highlightedPlotIndices()

  # if no data, sheet, or plot items were selected in the document contents, end with an error message
  if dataIndices[0] < 0 and sheetIndices[0] < 0 and plotIndices[0] < 0:
    #DelaLog.appendString(u"<font color:red>Select items with data in document contents before running script</font>\n")
    DelaError.quit(u"Select items with data in document contents before running script\n")

  # selected data
  if dataIndices[0] >= 0:
    DelaLog.appendString(u"<bi><font color:Teal>Processing selected data ...</font></bi>\n")
    DelaLog.appendString(u"<font color:Teal>Data from selected data in contents</font>\n")
    process(dataIndices)
    DelaLog.appendString(u"\n")

  # loop over selected sheets
  if sheetIndices[0] >= 0:
    for i in sheetIndices:
      indices = DelaSheet.dataIndices(i)
      DelaLog.appendString(u"<bi><font color:Teal>Processing data in selected sheet ...</font></bi>\n")
      DelaLog.appendString(u"<font color:Teal>Data from Sheet%d:</font> %s\n" % (i, DelaSheet.description(i)))
      process(indices)
      DelaLog.appendString(u"\n")

  # loop over selected plots
  if plotIndices[0] >= 0:
    for i in plotIndices:
      indices = DelaPlot.dataIndices(i)
      DelaLog.appendString(u"<bi><font color:Teal>Processing data in selected plots ...</font></bi>\n")
      DelaLog.appendString(u"<font color:Teal>Data from Plot%d:</font> %s\n" % (i, DelaPlot.title(i)))
      process(indices)
      DelaLog.appendString(u"\n")

  # update the document views to reflect changes
  DelaDocument.updateViews()

#
# ------------------------------------------------------------------------------------
#   main script - just calls main function (don't change anything beyond this point)
# ------------------------------------------------------------------------------------
#

if __name__ == "__main__":
  main()
