# Supplementary material for: Structural Organization and Dynamics of Homodimeric Cytohesin Family Arf GTPase Exchange Factors in Solution and on Membranes
Source: Structure. 2019 Dec 3;27(12):1782–1797.e7. doi: 10.1016/j.str.2019.09.007 (PMC6948192; doi:10.1016/j.str.2019.09.007)
Supplement: Data S1. Software, Related to the STAR Methods [file mmc3.zip › Software/Dela App Scripts/Grp1/reduced data/Grp1_001.dat]

QWave	RWave	SWave
0.007448075982914771	-0.855723267182862	0.855723267182862
0.007841766171694912	-0.3801856406138557	0.3801856406138557
0.008256265970595845	-0.2622893478075438	0.2622893478075438
0.008692675321367136	-0.131961228805334	0.131961228805334
0.009152152304284834	0.03995755486607271	0.05167292945178557
0.009635916210866485	-0.02953690068460625	0.03729500695859597
0.01014525077894148	0.1294178243606298	0.05885275503680822
0.01068150759864798	-0.1861864941501264	0.1861864941501264
0.0112461096983793	-0.1224363926655536	0.1224363926655536
0.01184055532017708	-0.2789886485566441	0.2789886485566441
0.0124664218945687	-0.08825942091423024	0.01664925441781035
0.01312537022537164	-0.01918915693067101	0.0279336480651396
0.01381914889554078	-0.09655027200151145	0.01289700733203649
0.01454959890571609	-0.08968881037630555	0.01372436915638948
0.01531865855774023	-0.1211722262159478	0.1211722262159478
0.01612836859605849	-0.0353807146233952	0.02031411858720146
0.01698087762059073	-0.1203092018806023	0.1203092018806023
0.01787844778537564	-0.03804138043147137	0.01832781416289429
0.01882346079803578	-0.01787193432688489	0.01942369086345941
0.01981842423589755	-0.1367770561951035	0.1367770561951035
0.02086597819542629	-0.09236482023084291	0.009032893810929688
0.021968902292504	0.02160752055971386	0.01941278839771207
0.02313012303198896	-0.08768420470370379	0.008796887421422865
0.02435272156595312	-0.08040531280037638	0.009259007951462334
0.02563994186099788	0.0453457505312615	0.01802734516558183
0.0269951992961032	-0.04105393086975638	0.01177616083714405
0.02842208971357084	-0.04967510795426937	0.01049099861820691
0.02992439894678224	-0.01954820870280534	0.01202119187926448
0.03150611284970731	-0.09199263711175205	0.005937641329974974
0.03317142785437352	0.06513309710777999	0.01461297928687544
0.03492476208383808	-0.03030564606345784	0.00966767691287572
0.03677076704960121	-0.001642475394753291	0.01052674200708847
0.03871433996385679	0.06278147967768208	0.01238611328142767
0.0407606366985007	0.0324471355745626	0.01079425371535538
0.0429150854244081	0.0005390854071629048	0.00906719881321735
0.04518340096614849	0.04014101528712197	0.009922550961421684
0.04757159990903616	0.1678251189857427	0.01277448095202102
0.05008601649720895	0.1066028990355822	0.01130876968287207
0.05273331936329547	-0.04125652739252948	0.006518999851729625
0.05552052913216483	-0.01701049532437623	0.007216939231193423
0.05845503694325602	0.004912565096146662	0.00770416939292983
0.06154462393805103	-0.03468982333915661	0.006108767726070888
0.06479748176138438	-0.02790887173618106	0.006106475698769805
0.06822223412747008	-0.003642398472430076	0.006673980007403595
0.07182795950376195	0.003520441866452049	0.006651033633618374
0.07562421496804604	-0.0478790527039668	0.004882647000283821
0.07962106129647528	-0.01992483539456096	0.005539946706074056
0.08382908934259084	-0.04392925792706549	0.004655563622452291
0.08825944776971124	-0.02086318993129127	0.005139489022501688
0.09292387220139178	0.003485147771053456	0.0055321928114963
0.09783471585693922	-0.04204859273550356	0.004228308489289334
0.10300498174118	-0.03735293698339191	0.00421451446370218
0.1084483564597906	-0.01626917565947058	0.004505559569316128
0.1141792457334661	-0.03610914804963174	0.003811870310276935
0.1202128116859682	-0.05516095586723455	0.003179620694565628
0.1265650119826177	-0.06306454167530377	0.002864646558601827
0.1332526408969789	-0.07383881427989165	0.002474498902460276
0.1402933723842707	-0.05301869363008743	0.002871020934691742
0.1477058052403108	-0.07463676116166583	0.00226827080249433
0.1555095104244492	-0.09009403618871738	0.001768016671046025
0.1637250806238343	-0.07810047632056913	0.002018716392345559
0.1723741821343231	-0.06394294331780255	0.002249568201235549
0.1814796091301984	-0.08064797837643391	0.001826526020085913
0.1910653403903797	-0.09809013758805039	0.001332343129111311
0.2011565985427483	-0.09122974685512031	0.001503167717238432
0.2117799118802479	-0.08893531464968758	0.001562177710408721
0.2229631787922261	-0.08137624956703784	0.001729435438550145
0.2347357348416355	-0.06372425607914245	0.002065290458303696
0.2471284225027528	-0.05924362949563571	0.002113443487489097
0.2601736635544431	-0.0173234059527672	0.0027035085100005
0.2739055341000734	0.002749163857183705	0.002902011334198921
0.2883598421562323	-0.02144561196323164	0.002547455468325277
0.3035742077175972	-0.02718422986479478	0.002421203913423165
0.3195881451636637	-0.02784886517268348	0.002360936738995229
0.3364431478234854	-0.02681073002647626	0.002322606902489385
0.3541827744558385	0.00718546430056935	0.0026545877288904
0.3728527373328802	0.03846410210582777	0.002906758540861666
0.3925009915337883	0.06084151150922715	0.003234996883148314
0.4131778249592546	0.08190416504496929	0.004399899156906683
0.4349359484659661	0.4039563873654123	1.922769007381538
