# Supplementary material for: Structural Organization and Dynamics of Homodimeric Cytohesin Family Arf GTPase Exchange Factors in Solution and on Membranes
Source: Structure. 2019 Dec 3;27(12):1782–1797.e7. doi: 10.1016/j.str.2019.09.007 (PMC6948192; doi:10.1016/j.str.2019.09.007)
Supplement: Data S1. Software, Related to the STAR Methods [file mmc3.zip › Software/Dela App Scripts/Grp1/reduced data/Grp1_012.dat]

QWave	RWave	SWave
0.007448075982914771	484.3245800164725	12.23288559373417
0.007841766171694912	466.7552025374033	5.665684920538377
0.008256265970595845	470.1448763226263	3.583532170821921
0.008692675321367136	412.4344856812779	2.839779882057031
0.009152152304284834	350.355758851228	2.424191896615514
0.009635916210866485	300.1215022420679	2.155541953397457
0.01014525077894148	260.2971280118861	1.905088404942135
0.01068150759864798	226.1733447565754	1.676607699193327
0.0112461096983793	195.8424607616482	1.478418240405582
0.01184055532017708	171.5036123753368	1.273584285344194
0.0124664218945687	151.073780347082	1.157700512710716
0.01312537022537164	132.5691400210954	1.016474092380448
0.01381914889554078	118.8609021574586	0.9276987981173299
0.01454959890571609	107.1234921791437	0.8227201629405032
0.01531865855774023	97.46564388687939	0.7594178084595433
0.01612836859605849	89.54836874964768	0.6635246277507835
0.01698087762059073	82.52266929747044	0.6207996742167281
0.01787844778537564	76.39915957333132	0.5619617932403036
0.01882346079803578	71.81727582643812	0.5170459153230216
0.01981842423589755	67.45528562920022	0.4775764493082581
0.02086597819542629	63.84772838777707	0.4382683483931455
0.021968902292504	61.36941505975006	0.4055029393802659
0.02313012303198896	58.4458947348801	0.3772549472374824
0.02435272156595312	56.29177306774071	0.3516492416658673
0.02563994186099788	54.72285761573678	0.3290438833890806
0.0269951992961032	53.18074307827806	0.3070823581861537
0.02842208971357084	51.95170359492623	0.2865839574524878
0.02992439894678224	50.61983831645583	0.2709882833295348
0.03150611284970731	49.71518930097164	0.2525609435408724
0.03317142785437352	48.95757974499806	0.238418029326966
0.03492476208383808	48.2482708384924	0.2252339282422228
0.03677076704960121	47.68835072052872	0.2121390607825161
0.03871433996385679	46.69754805045142	0.1986461879490795
0.0407606366985007	46.45755053029075	0.1891147344690894
0.0429150854244081	46.00341940291865	0.1778398059774083
0.04518340096614849	45.66214415083382	0.1681496773362628
0.04757159990903616	45.50022440374403	0.1610966659434943
0.05008601649720895	45.3835269014709	0.160552749010363
0.05273331936329547	45.12173923901108	0.1568179901708794
0.05552052913216483	44.98906990071623	0.1514864459459028
0.05845503694325602	44.97271607215875	0.1467604516388792
0.06154462393805103	44.9051149969641	0.1408139650314884
0.06479748176138438	44.8935575371144	0.1354382593574594
0.06822223412747008	44.96481097737204	0.1317310898024696
0.07182795950376195	45.10405196290882	0.1275985095824333
0.07562421496804604	45.13783130171403	0.1227802094586454
0.07962106129647528	45.20057480433086	0.1182498719740908
0.08382908934259084	45.12963149356003	0.1139628828695744
0.08825944776971124	45.17237504746954	0.110187927534067
0.09292387220139178	45.03805950258629	0.1060715527398827
0.09783471585693922	44.83452993628386	0.1019073482562854
0.10300498174118	44.66040539656884	0.09844116349130221
0.1084483564597906	44.70702656626695	0.09393855157529103
0.1141792457334661	44.69674448564945	0.08840642256397656
0.1202128116859682	44.71355116095822	0.08395660406830056
0.1265650119826177	44.71627152267141	0.08075742626324944
0.1332526408969789	44.7592208332301	0.07757598137583814
0.1402933723842707	44.75294051365842	0.07461118382659444
0.1477058052403108	44.78779297781668	0.07176187594455861
0.1555095104244492	44.8156183972016	0.06907460500636266
0.1637250806238343	44.82427660659346	0.06650613617808544
0.1723741821343231	44.76736666756913	0.06395269372266743
0.1814796091301984	44.72206459556696	0.06204085548652468
0.1910653403903797	44.56247328734516	0.06079729527691181
0.2011565985427483	44.41748089083075	0.05962565082685481
0.2117799118802479	44.40488632893076	0.05959385150199937
0.2229631787922261	44.29303383687066	0.05901576939078864
0.2347357348416355	44.2418051866782	0.05825479203400812
0.2471284225027528	44.16548864042471	0.05730790695595039
0.2601736635544431	44.10465663669356	0.0562745657026749
0.2739055341000734	44.03760971595824	0.05518718888432179
0.2883598421562323	43.81423457480545	0.05395037221226036
0.3035742077175972	43.6962568182106	0.05277381315795009
0.3195881451636637	43.51033025712555	0.0515365753474443
0.3364431478234854	43.18380484014467	0.05022642573184537
0.3541827744558385	42.93728378305837	0.04896907797392875
0.3728527373328802	42.78884248935483	0.04794007104412935
0.3925009915337883	42.14231539256293	0.0495579736752444
0.4131778249592546	41.41574383736042	0.06323269858939606
0.4349359484659661	41.85454092905876	17.2330397772074
