# Supplementary material for: Structural Organization and Dynamics of Homodimeric Cytohesin Family Arf GTPase Exchange Factors in Solution and on Membranes
Source: Structure. 2019 Dec 3;27(12):1782–1797.e7. doi: 10.1016/j.str.2019.09.007 (PMC6948192; doi:10.1016/j.str.2019.09.007)
Supplement: Data S1. Software, Related to the STAR Methods [file mmc3.zip › Software/Dela App Scripts/Grp1/reduced data/Grp1_050.dat]

QWave	RWave	SWave
0.007448075982914771	487.4854920054764	12.27353655373447
0.007841766171694912	466.7625420658158	5.66610208807891
0.008256265970595845	471.3333985433231	3.588293713664899
0.008692675321367136	411.2779554526576	2.835983169667499
0.009152152304284834	351.4576718803707	2.428159499639969
0.009635916210866485	301.767646592839	2.161585188870274
0.01014525077894148	262.6508144352442	1.913804160410524
0.01068150759864798	227.839478641263	1.682879283863121
0.0112461096983793	197.4606772848454	1.484607598351081
0.01184055532017708	173.7227020016704	1.28187589748655
0.0124664218945687	153.347285500973	1.166448985288541
0.01312537022537164	135.22122920251	1.026649662461014
0.01381914889554078	121.8733961543386	0.9394314976238616
0.01454959890571609	110.2958793793144	0.8348549597236371
0.01531865855774023	100.6337176879081	0.7716972503616941
0.01612836859605849	92.8911655608449	0.675823926592957
0.01698087762059073	85.64226912077243	0.6324497947568702
0.01787844778537564	79.66850399343039	0.5738791863478879
0.01882346079803578	74.62199202063584	0.5270636595259148
0.01981842423589755	70.47475642978823	0.4881618177749487
0.02086597819542629	66.79765763590891	0.4482895768912401
0.021968902292504	63.87851142880788	0.4137208377591385
0.02313012303198896	61.08784707973789	0.3856956528576401
0.02435272156595312	59.37867095953463	0.3611661925323677
0.02563994186099788	57.65889481455762	0.3377590929281482
0.0269951992961032	55.5387438585753	0.3138221424168787
0.02842208971357084	54.076735005905	0.2923924752283061
0.02992439894678224	52.94142671846926	0.2771367303423662
0.03150611284970731	51.83660703983125	0.2578975278407645
0.03317142785437352	51.00297126540928	0.2433516091936562
0.03492476208383808	50.19687656480679	0.2297412722632255
0.03677076704960121	49.60128458391046	0.2163558219476272
0.03871433996385679	48.80114879037693	0.2030733283403778
0.0407606366985007	48.07372056158715	0.1923804454883407
0.0429150854244081	47.64027448095248	0.1809798775944263
0.04518340096614849	47.2667205695927	0.1710822515028311
0.04757159990903616	46.93701622978855	0.1636246349387377
0.05008601649720895	46.63159106842216	0.1627504002011164
0.05273331936329547	46.45666423070578	0.1591252435342358
0.05552052913216483	46.19578494076246	0.1535094112751512
0.05845503694325602	45.88824710471123	0.148252604671602
0.06154462393805103	45.83065199095881	0.1422632736351752
0.06479748176138438	45.75803014548895	0.1367416203739379
0.06822223412747008	45.74740636715083	0.1328782482410172
0.07182795950376195	45.85658954834209	0.1286642479949094
0.07562421496804604	45.75185476302271	0.1236184494167567
0.07962106129647528	45.8055599766029	0.1190443657898215
0.08382908934259084	45.90459465366175	0.1149422074837929
0.08825944776971124	45.77259352439957	0.1109229494616343
0.09292387220139178	45.47704662851404	0.1065929019877658
0.09783471585693922	45.32890885699955	0.1024729268684765
0.10300498174118	45.17001919640325	0.09900625207916428
0.1084483564597906	45.15779110967101	0.09441590241589766
0.1141792457334661	45.09270827142627	0.08880196246050898
0.1202128116859682	45.10646196881545	0.08432925030355533
0.1265650119826177	44.99012030637416	0.08100901531144097
0.1332526408969789	45.00647068275714	0.0777945090470905
0.1402933723842707	45.04022686921936	0.0748545768971433
0.1477058052403108	44.98330967241179	0.07192266442538472
0.1555095104244492	44.92306009022949	0.06916169458578859
0.1637250806238343	45.00134528093347	0.06664140950619292
0.1723741821343231	45.00507432859947	0.06412603364594488
0.1814796091301984	44.91345659825947	0.06217721336492662
0.1910653403903797	44.78708526341599	0.06095393202128366
0.2011565985427483	44.56122258964555	0.05972572998721848
0.2117799118802479	44.54619965319098	0.05969228181835814
0.2229631787922261	44.49431940759514	0.05915325195451508
0.2347357348416355	44.4412325140087	0.05838943651622452
0.2471284225027528	44.35525250008598	0.05743434514083861
0.2601736635544431	44.26809332130924	0.05638217145297603
0.2739055341000734	44.17438488173027	0.05527623657899124
0.2883598421562323	43.97760557912658	0.05405415136625301
0.3035742077175972	43.88374618667689	0.05289008934348583
0.3195881451636637	43.68051356251624	0.05164039360428793
0.3364431478234854	43.32014278373356	0.0503087473557855
0.3541827744558385	43.14444881157792	0.04908997809934493
0.3728527373328802	42.91049937602376	0.04801114949353554
0.3925009915337883	42.23814886811169	0.04961740210562875
0.4131778249592546	41.51553857636313	0.06331279022206714
0.4349359484659661	40.56606181339554	16.96759737994412
