# Supplementary material for: Structural Organization and Dynamics of Homodimeric Cytohesin Family Arf GTPase Exchange Factors in Solution and on Membranes
Source: Structure. 2019 Dec 3;27(12):1782–1797.e7. doi: 10.1016/j.str.2019.09.007 (PMC6948192; doi:10.1016/j.str.2019.09.007)
Supplement: Data S1. Software, Related to the STAR Methods [file mmc3.zip › Software/Dela App Scripts/Grp1/reduced data/Grp1_061.dat]

QWave	RWave	SWave
0.007448075982914771	494.6040647553857	12.36037805009095
0.007841766171694912	475.3445707546643	5.71681933345784
0.008256265970595845	477.0425658223579	3.60924688657389
0.008692675321367136	418.6328564954562	2.860660258303906
0.009152152304284834	357.4266963602346	2.448204858841114
0.009635916210866485	308.4784473418211	2.185049864314159
0.01014525077894148	268.4325916848961	1.934364882425951
0.01068150759864798	233.8433940801374	1.704562316835934
0.0112461096983793	203.3863065448208	1.506409912566154
0.01184055532017708	179.8216600075125	1.303912326715084
0.0124664218945687	158.8404501373046	1.186908278877357
0.01312537022537164	141.5869280307882	1.050310050515923
0.01381914889554078	127.4542885409909	0.9604909918283155
0.01454959890571609	115.1076219971108	0.8526844001896849
0.01531865855774023	106.0974453808907	0.792189515437985
0.01612836859605849	97.50651916599058	0.692252711184959
0.01698087762059073	90.665814546406	0.6505814280882218
0.01787844778537564	84.410392865768	0.5905701472563578
0.01882346079803578	79.76128759813432	0.5447760410248412
0.01981842423589755	75.38744539224058	0.5047626373908046
0.02086597819542629	71.91963708890826	0.4650383396933936
0.021968902292504	68.79122501158687	0.4292221888480479
0.02313012303198896	66.27232057456322	0.4016195424985167
0.02435272156595312	63.85404898824437	0.3744295268251769
0.02563994186099788	62.01218687408331	0.3501833252138993
0.0269951992961032	60.52497918021567	0.3275133607683425
0.02842208971357084	58.91617392466339	0.3051078921179243
0.02992439894678224	57.43156616878944	0.2885678240481561
0.03150611284970731	56.30254631555318	0.2687001019045968
0.03317142785437352	55.4181539774144	0.2535926135283815
0.03492476208383808	54.48758008706889	0.2392893378700467
0.03677076704960121	53.57627872266931	0.2247937345786825
0.03871433996385679	52.80127799462844	0.2111710679769714
0.0407606366985007	51.96097006279787	0.1999493142688326
0.0429150854244081	51.36417449597199	0.1878661107485156
0.04518340096614849	50.63921105205965	0.1770307623426896
0.04757159990903616	50.44262965552362	0.1695766312364828
0.05008601649720895	49.91051635376078	0.1683278727017844
0.05273331936329547	49.45089765202993	0.1641281036155078
0.05552052913216483	49.04460408100235	0.1581289659265875
0.05845503694325602	48.79187613735035	0.1528291915898526
0.06154462393805103	48.41221374411138	0.1461762007382722
0.06479748176138438	48.18497352761135	0.1402842523124778
0.06822223412747008	47.93396376612851	0.1359818868247305
0.07182795950376195	47.84229348060832	0.1313875241988837
0.07562421496804604	47.45996455722391	0.125874234155293
0.07962106129647528	47.40158985816492	0.1210714480858119
0.08382908934259084	47.25039408778476	0.1165876858715272
0.08825944776971124	47.06791661235069	0.1124553558542055
0.09292387220139178	46.59702860457938	0.1078728529299024
0.09783471585693922	46.23279198638365	0.1034665537590648
0.10300498174118	45.94220920653239	0.09982708066096693
0.1084483564597906	45.85598791262758	0.09512237541129163
0.1141792457334661	45.73225840933072	0.08941024517728638
0.1202128116859682	45.63005477522901	0.08479931746354714
0.1265650119826177	45.53770100427072	0.08148318490914977
0.1332526408969789	45.46499004854685	0.07817336479383533
0.1402933723842707	45.35284721144789	0.07509845230166129
0.1477058052403108	45.29474847708656	0.07215636201858003
0.1555095104244492	45.33303968687806	0.06946207619854923
0.1637250806238343	45.26374786922428	0.06682176495233989
0.1723741821343231	45.2152347587827	0.06426255017236243
0.1814796091301984	45.14291696515708	0.06232316350673726
0.1910653403903797	44.92388150585811	0.06103469821163592
0.2011565985427483	44.75139203122003	0.05984092792998368
0.2117799118802479	44.67711036226542	0.05976793948354545
0.2229631787922261	44.62743006330134	0.05922978302099535
0.2347357348416355	44.53342186705415	0.05843831191472235
0.2471284225027528	44.52479636125663	0.05753239977721295
0.2601736635544431	44.41478101644893	0.05646415279628365
0.2739055341000734	44.25381309199101	0.05531489664447184
0.2883598421562323	44.12530378675649	0.05413395296783934
0.3035742077175972	44.02604047170779	0.05296511927410075
0.3195881451636637	43.82404044969446	0.0517147625907066
0.3364431478234854	43.46524352905006	0.05038279058755449
0.3541827744558385	43.28671794811353	0.0491609563170184
0.3728527373328802	43.08374313904887	0.04809824113099948
0.3925009915337883	42.44652920352635	0.04972951792246837
0.4131778249592546	41.81453220302133	0.06352722042370483
0.4349359484659661	39.15176466743888	16.6668017614897
