# Supplementary material for: Structural Organization and Dynamics of Homodimeric Cytohesin Family Arf GTPase Exchange Factors in Solution and on Membranes
Source: Structure. 2019 Dec 3;27(12):1782–1797.e7. doi: 10.1016/j.str.2019.09.007 (PMC6948192; doi:10.1016/j.str.2019.09.007)
Supplement: Data S1. Software, Related to the STAR Methods [file mmc3.zip › Software/Dela App Scripts/Grp1/reduced data/Grp1_075.dat]

QWave	RWave	SWave
0.007448075982914771	489.242678486934	12.28589101102921
0.007841766171694912	471.055696393065	5.687584019868012
0.008256265970595845	474.5716168218315	3.597743419289802
0.008692675321367136	416.1881564302895	2.850597109729394
0.009152152304284834	355.6491506245938	2.440655544743604
0.009635916210866485	305.7524527710974	2.174080539025751
0.01014525077894148	265.9279516397765	1.924175281259779
0.01068150759864798	232.7026765350751	1.699387798511291
0.0112461096983793	202.6141736640335	1.502652713190517
0.01184055532017708	179.0919126758903	1.300489522232541
0.0124664218945687	157.6509317188157	1.181753719867983
0.01312537022537164	139.9156682312953	1.043475250700272
0.01381914889554078	126.6836486028352	0.9570142649700975
0.01454959890571609	114.9431136494178	0.8515670983521731
0.01531865855774023	104.9700583085019	0.7875039585197404
0.01612836859605849	96.57915896512897	0.688545827037596
0.01698087762059073	89.592172273185	0.6463370674230605
0.01787844778537564	83.79801458276333	0.5880758399006326
0.01882346079803578	78.73589235152791	0.5409451236020837
0.01981842423589755	74.31668782257701	0.5008716741139534
0.02086597819542629	71.23380486801213	0.4625430856683951
0.021968902292504	67.87890003485899	0.4261168649877705
0.02313012303198896	64.90349942004437	0.3972205014172251
0.02435272156595312	62.89945411458879	0.3714035494885957
0.02563994186099788	61.00952921957489	0.3471388442703491
0.0269951992961032	59.25910531724794	0.3238835919457977
0.02842208971357084	57.94178927470498	0.3023988010334709
0.02992439894678224	56.85963230888641	0.2869588775352867
0.03150611284970731	55.47175148189696	0.2665552026723179
0.03317142785437352	54.80464878594515	0.2520374137643773
0.03492476208383808	53.7022555625378	0.2374205493726912
0.03677076704960121	52.90649083984453	0.2232538827658982
0.03871433996385679	52.30263213532765	0.2100482806646538
0.0407606366985007	51.48571651350421	0.1989160142017348
0.0429150854244081	50.79004754178225	0.1867040610854016
0.04518340096614849	50.33482651180742	0.1763937166850533
0.04757159990903616	50.10400435335745	0.1689068591464981
0.05008601649720895	49.50361316588715	0.167541795713901
0.05273331936329547	49.08219313964752	0.1634188756095826
0.05552052913216483	48.84933928753752	0.157720341102828
0.05845503694325602	48.55190856751845	0.1523627372113257
0.06154462393805103	48.26053435610683	0.1458603899217782
0.06479748176138438	47.99512155803135	0.1399246430248899
0.06822223412747008	47.82012707321307	0.1357395673441996
0.07182795950376195	47.65104759091525	0.1310469604565803
0.07562421496804604	47.54877760265041	0.1259163736253568
0.07962106129647528	47.46321434624254	0.1210775315337568
0.08382908934259084	47.25563432189124	0.116524463580522
0.08825944776971124	47.06343268244784	0.112382817662363
0.09292387220139178	46.54051492056664	0.1077431630426301
0.09783471585693922	46.3412720889352	0.1035256539279453
0.10300498174118	46.04976048024278	0.09988383189470776
0.1084483564597906	45.88043288521656	0.09509080026302667
0.1141792457334661	45.84089043235262	0.08946260282015815
0.1202128116859682	45.7455693695359	0.08485556569916401
0.1265650119826177	45.68319233192319	0.08156413609776572
0.1332526408969789	45.54598007333463	0.07819602055748842
0.1402933723842707	45.55745332830305	0.07522223695972644
0.1477058052403108	45.46237269127408	0.07224620248735605
0.1555095104244492	45.34647591117636	0.06943082466660135
0.1637250806238343	45.40409052560985	0.06688500888946156
0.1723741821343231	45.34355537356815	0.06431497492589663
0.1814796091301984	45.27880090195894	0.06237934298783635
0.1910653403903797	45.06811777349806	0.06109580696529889
0.2011565985427483	44.93674342311253	0.05992855801668218
0.2117799118802479	44.88796853237084	0.05987263463362041
0.2229631787922261	44.8796305978826	0.059360964422761
0.2347357348416355	44.75669036913227	0.05854921523996034
0.2471284225027528	44.66808180531961	0.0575902114731931
0.2601736635544431	44.51813699723036	0.05649585145057692
0.2739055341000734	44.4627115027898	0.05541181090432779
0.2883598421562323	44.3104894760729	0.05421470143800161
0.3035742077175972	44.16296704114861	0.05301549240232724
0.3195881451636637	43.98407917575211	0.05177788268811792
0.3364431478234854	43.71189012481114	0.05049494951435222
0.3541827744558385	43.456267796643	0.04922743648374611
0.3728527373328802	43.2402949108433	0.04815650659532014
0.3925009915337883	42.63646401748634	0.04981055308616861
0.4131778249592546	41.82985298364265	0.06350084429526197
0.4349359484659661	40.58597146426083	16.95826693312314
