# Supplementary material for: Structural Organization and Dynamics of Homodimeric Cytohesin Family Arf GTPase Exchange Factors in Solution and on Membranes
Source: Structure. 2019 Dec 3;27(12):1782–1797.e7. doi: 10.1016/j.str.2019.09.007 (PMC6948192; doi:10.1016/j.str.2019.09.007)
Supplement: Data S1. Software, Related to the STAR Methods [file mmc3.zip › Software/Dela App Scripts/Grp1/reduced data/Grp1_085.dat]

QWave	RWave	SWave
0.007448075982914771	488.9575341356183	12.27733131951562
0.007841766171694912	463.3629822062089	5.638676240485116
0.008256265970595845	469.4179532815996	3.57670924494468
0.008692675321367136	411.6242714740286	2.833779383339883
0.009152152304284834	350.9858093580253	2.423623853885802
0.009635916210866485	302.65013187607	2.162149973657563
0.01014525077894148	262.3437659828417	1.910395082119759
0.01068150759864798	228.7207545402494	1.68410967514362
0.0112461096983793	198.4684611961768	1.48660625834194
0.01184055532017708	174.5471992768463	1.283372983977047
0.0124664218945687	153.573536505317	1.165910090857746
0.01312537022537164	136.8513629544866	1.031576565489726
0.01381914889554078	122.6203749326914	0.9411741570352408
0.01454959890571609	110.8532044657704	0.8359563244278726
0.01531865855774023	101.3841323142061	0.7736374478002676
0.01612836859605849	93.15079423265594	0.6759553518842243
0.01698087762059073	86.28972371383233	0.6340716490154091
0.01787844778537564	80.43442574086055	0.575935789447508
0.01882346079803578	75.54305427796045	0.5296654878615972
0.01981842423589755	71.15840814491315	0.489931691280608
0.02086597819542629	67.92196316300448	0.4514977676305533
0.021968902292504	64.74116302741005	0.4160003465224838
0.02313012303198896	62.02729722106832	0.3881782000217462
0.02435272156595312	60.06111748395158	0.3627959033297118
0.02563994186099788	58.27875845624078	0.3391587311566904
0.0269951992961032	56.62732727653195	0.3164960712679435
0.02842208971357084	55.16463037464307	0.2949582456717304
0.02992439894678224	54.08515117276718	0.2797715781517143
0.03150611284970731	53.1262870143461	0.2607654921775294
0.03317142785437352	52.15687242416451	0.2457874034580992
0.03492476208383808	51.16392926245707	0.2316602122967793
0.03677076704960121	50.56514951263165	0.2181807282430633
0.03871433996385679	49.94664374314307	0.2051905690724791
0.0407606366985007	49.43943774626945	0.1948531664429762
0.0429150854244081	48.64993608146491	0.1826633990882139
0.04518340096614849	48.26978275460733	0.1726760139912764
0.04757159990903616	47.9892714505616	0.1652454194434497
0.05008601649720895	47.70059696336273	0.1644030608259327
0.05273331936329547	47.40246048408544	0.1605398580116231
0.05552052913216483	47.29387858319037	0.1551321308437069
0.05845503694325602	47.13365716635812	0.1500654532647077
0.06154462393805103	46.86894592949552	0.1436889338725134
0.06479748176138438	46.75577681991614	0.1380546654204681
0.06822223412747008	46.78336798033165	0.1342092120606438
0.07182795950376195	46.77123857276921	0.1297818225591836
0.07562421496804604	46.64962394633173	0.1246724758065199
0.07962106129647528	46.56001286846914	0.1198741656990443
0.08382908934259084	46.56983520338611	0.1156309823770908
0.08825944776971124	46.50769957095713	0.111673621387647
0.09292387220139178	46.08214139962953	0.1071690705192613
0.09783471585693922	45.8301015557886	0.1029127353401109
0.10300498174118	45.67754471757917	0.09943995860768046
0.1084483564597906	45.59148104314067	0.09475314729187423
0.1141792457334661	45.52780948372541	0.08912114071157674
0.1202128116859682	45.43327861768482	0.08453181831690149
0.1265650119826177	45.47325965209725	0.08134392884657206
0.1332526408969789	45.33420425869686	0.07798278576728823
0.1402933723842707	45.38918514543728	0.07505304036214712
0.1477058052403108	45.36015871786968	0.0721358253707889
0.1555095104244492	45.37850206348559	0.06942704656646892
0.1637250806238343	45.31828098717656	0.0667947849478536
0.1723741821343231	45.32682006476992	0.0642770030528355
0.1814796091301984	45.24937179899725	0.06233377786382281
0.1910653403903797	45.00666791194796	0.06102943791994191
0.2011565985427483	44.8142973615841	0.05982274801273654
0.2117799118802479	44.78760108884812	0.059781532661762
0.2229631787922261	44.74630835025885	0.05924887301911034
0.2347357348416355	44.69488036561206	0.05848510080284371
0.2471284225027528	44.63432979774588	0.05754511007692619
0.2601736635544431	44.52824411263234	0.05647928300743082
0.2739055341000734	44.43316059494355	0.05537092971734463
0.2883598421562323	44.26843844317777	0.05416701522185789
0.3035742077175972	44.14044737595798	0.05298046829940947
0.3195881451636637	43.98391229882599	0.05175674007242505
0.3364431478234854	43.64380257241323	0.05043520730610414
0.3541827744558385	43.44405216728141	0.04920053008440024
0.3728527373328802	43.23965692475861	0.0481365787292548
0.3925009915337883	42.57895717664275	0.04975681101973165
0.4131778249592546	41.8241657140104	0.06347072836736263
0.4349359484659661	42.66760573443887	17.37940577034218
