# Supplementary material for: Structural Organization and Dynamics of Homodimeric Cytohesin Family Arf GTPase Exchange Factors in Solution and on Membranes
Source: Structure. 2019 Dec 3;27(12):1782–1797.e7. doi: 10.1016/j.str.2019.09.007 (PMC6948192; doi:10.1016/j.str.2019.09.007)
Supplement: Data S1. Software, Related to the STAR Methods [file mmc3.zip › Software/Dela App Scripts/Grp1/reduced data/Grp1_107.dat]

QWave	RWave	SWave
0.007448075982914771	484.4414537579367	12.22031228968744
0.007841766171694912	466.1460909802125	5.65548605364634
0.008256265970595845	471.4799571749794	3.584494520031408
0.008692675321367136	412.4775456853391	2.836666822828747
0.009152152304284834	351.2000161952764	2.424322614027599
0.009635916210866485	301.274928738192	2.157198069208292
0.01014525077894148	260.690092301573	1.904335490941816
0.01068150759864798	227.2719533465204	1.678742101103122
0.0112461096983793	196.6733148621793	1.479847184009979
0.01184055532017708	171.9886231144709	1.27391741172505
0.0124664218945687	150.9467176830531	1.155884383294797
0.01312537022537164	133.5423883483855	1.019022845630226
0.01381914889554078	119.9573440988178	0.9308925187941102
0.01454959890571609	108.5294766956682	0.8271439056447135
0.01531865855774023	98.93127084793149	0.7642199533578973
0.01612836859605849	89.88231400910401	0.6639948651359413
0.01698087762059073	83.19759462837808	0.6226128698074815
0.01787844778537564	77.38512193152295	0.5649204083664074
0.01882346079803578	72.73734793384375	0.5197435598750977
0.01981842423589755	68.29976624035892	0.4799986513626711
0.02086597819542629	64.73380973963279	0.4407858146248669
0.021968902292504	61.93056911786982	0.40688050911824
0.02313012303198896	59.17833548027814	0.3791699728988681
0.02435272156595312	57.31428810896544	0.3544137285717772
0.02563994186099788	55.71206155808325	0.331616164388147
0.0269951992961032	53.88326020226342	0.3087438113129779
0.02842208971357084	52.57133390693993	0.2879523233016501
0.02992439894678224	51.66006024060948	0.2734369773547232
0.03150611284970731	50.50732768951357	0.2542673533658867
0.03317142785437352	49.81956823437827	0.2402259211101767
0.03492476208383808	48.94718017814937	0.2265943139286166
0.03677076704960121	48.25126084241817	0.2131387293010292
0.03871433996385679	47.76200883671785	0.2006605452015376
0.0407606366985007	47.27282819013431	0.1905431078260507
0.0429150854244081	46.85081184292459	0.1792594820524107
0.04518340096614849	46.45574506918292	0.1694055929140986
0.04757159990903616	46.33692136642374	0.1623801429497819
0.05008601649720895	46.17699934890864	0.1617601331219776
0.05273331936329547	45.95091920373395	0.1580663874906767
0.05552052913216483	45.83973695829366	0.1527321469879597
0.05845503694325602	45.67816499574105	0.1477337502852992
0.06154462393805103	45.76741206180547	0.1419923484514168
0.06479748176138438	45.62488451005763	0.1363768966187424
0.06822223412747008	45.7076872057262	0.1326590771234084
0.07182795950376195	45.85388081918826	0.1285038964450433
0.07562421496804604	45.92601440832255	0.1237021856802785
0.07962106129647528	45.87532688134208	0.1189897840030386
0.08382908934259084	45.93222831783624	0.1148367991497743
0.08825944776971124	46.05308886529877	0.111126026903751
0.09292387220139178	45.71221690837076	0.1067373866149273
0.09783471585693922	45.51269286496466	0.1025549568590227
0.10300498174118	45.41986537898469	0.09915815434809368
0.1084483564597906	45.45773109755754	0.09461284041837446
0.1141792457334661	45.42735001993698	0.08902153047841335
0.1202128116859682	45.39836466883252	0.08449800452128652
0.1265650119826177	45.45233109530611	0.0813238971549991
0.1332526408969789	45.3515457102812	0.07799635610389977
0.1402933723842707	45.41714875700894	0.07507484029573568
0.1477058052403108	45.45030942585164	0.07220607709071954
0.1555095104244492	45.38844486728964	0.06943347118369655
0.1637250806238343	45.45727780275897	0.0668957528234379
0.1723741821343231	45.51541863536898	0.06440916003154606
0.1814796091301984	45.46650652841525	0.06248171914727913
0.1910653403903797	45.16751009740726	0.06113708169047689
0.2011565985427483	45.08773360054766	0.06000348847886845
0.2117799118802479	45.04946023808984	0.05995457353882153
0.2229631787922261	44.98933197220904	0.05940812875874603
0.2347357348416355	44.87889346776844	0.05860407105025534
0.2471284225027528	44.86431548876144	0.05769181517252946
0.2601736635544431	44.70340913496169	0.05658901981512929
0.2739055341000734	44.66312322021997	0.05551271841257981
0.2883598421562323	44.52806463878441	0.05432428780407721
0.3035742077175972	44.33453890306247	0.05309561987254696
0.3195881451636637	44.16797347487636	0.05186376100631277
0.3364431478234854	43.82006632266852	0.05053582799169495
0.3541827744558385	43.67318452166588	0.04932892597977191
0.3728527373328802	43.38269476410888	0.04821510601134912
0.3925009915337883	42.7642224570453	0.04986380560696015
0.4131778249592546	42.02989332998681	0.06362513104670862
0.4349359484659661	40.60723159518272	16.95551542393704
