# Supplementary material for: Structural Organization and Dynamics of Homodimeric Cytohesin Family Arf GTPase Exchange Factors in Solution and on Membranes
Source: Structure. 2019 Dec 3;27(12):1782–1797.e7. doi: 10.1016/j.str.2019.09.007 (PMC6948192; doi:10.1016/j.str.2019.09.007)
Supplement: Data S1. Software, Related to the STAR Methods [file mmc3.zip › Software/Dela App Scripts/Dela.app/Contents/Info.plist]

<?xml version="1.0" encoding="UTF-8"?>
<!DOCTYPE plist PUBLIC "-//Apple//DTD PLIST 1.0//EN" "http://www.apple.com/DTDs/PropertyList-1.0.dtd">
<plist version="1.0">
<dict>
	<key>BuildMachineOSBuild</key>
	<string>17G65</string>
	<key>CFBundleDevelopmentRegion</key>
	<string>English</string>
	<key>CFBundleDocumentTypes</key>
	<array>
		<dict>
			<key>CFBundleTypeExtensions</key>
			<array>
				<string>ddf</string>
			</array>
			<key>CFBundleTypeIconFile</key>
			<string>ddf.icns</string>
			<key>CFBundleTypeName</key>
			<string>Dela document</string>
			<key>CFBundleTypeOSTypes</key>
			<array>
				<string>DELA</string>
			</array>
			<key>CFBundleTypeRole</key>
			<string>Editor</string>
			<key>LSItemContentTypes</key>
			<array>
				<string>com.dgl.Dela.ddf</string>
			</array>
			<key>LSTypeIsPackage</key>
			<false/>
			<key>NSDocumentClass</key>
			<string>DelaDocument</string>
		</dict>
	</array>
	<key>CFBundleExecutable</key>
	<string>Dela</string>
	<key>CFBundleHelpBookFolder</key>
	<string>Dela.help</string>
	<key>CFBundleHelpBookName</key>
	<string>com.dgl.Dela.help</string>
	<key>CFBundleIconFile</key>
	<string>dela.icns</string>
	<key>CFBundleIdentifier</key>
	<string>com.dgl.Dela</string>
	<key>CFBundleInfoDictionaryVersion</key>
	<string>6.0</string>
	<key>CFBundleName</key>
	<string>Dela</string>
	<key>CFBundlePackageType</key>
	<string>APPL</string>
	<key>CFBundleShortVersionString</key>
	<string>1.0</string>
	<key>CFBundleSignature</key>
	<string>DELA</string>
	<key>CFBundleSupportedPlatforms</key>
	<array>
		<string>MacOSX</string>
	</array>
	<key>CFBundleVersion</key>
	<string>1.0</string>
	<key>CSResourcesFileMapped</key>
	<true/>
	<key>DTCompiler</key>
	<string>com.apple.compilers.llvm.clang.1_0</string>
	<key>DTPlatformBuild</key>
	<string>10A255</string>
	<key>DTPlatformVersion</key>
	<string>GM</string>
	<key>DTSDKBuild</key>
	<string>18A384</string>
	<key>DTSDKName</key>
	<string>macosx10.14</string>
	<key>DTXcode</key>
	<string>1000</string>
	<key>DTXcodeBuild</key>
	<string>10A255</string>
	<key>LSApplicationCategoryType</key>
	<string>public.app-category.education</string>
	<key>NSMainNibFile</key>
	<string>MainMenu</string>
	<key>NSPrincipalClass</key>
	<string>NSApplication</string>
	<key>UTExportedTypeDeclarations</key>
	<array>
		<dict>
			<key>UTTypeConformsTo</key>
			<array>
				<string>public.data</string>
			</array>
			<key>UTTypeDescription</key>
			<string>Dela document</string>
			<key>UTTypeIconFile</key>
			<string>dela.icns</string>
			<key>UTTypeIdentifier</key>
			<string>com.dgl.Dela.ddf</string>
			<key>UTTypeTagSpecification</key>
			<dict>
				<key>public.filename-extension</key>
				<array>
					<string>ddf</string>
				</array>
			</dict>
		</dict>
	</array>
</dict>
</plist>
